# Supplementary material for: Experimental investigation of flexible eight-port asymmetric fed MIMO antenna with narrow-super-widebandn-s characteristics for future applications including internet of things
Source: PLoS One. 2025 May 14;20(5):e0322279. doi: 10.1371/journal.pone.0322279 (PMC12077693; doi:10.1371/journal.pone.0322279)
Supplement: S1 File — (XLSX) [file pone.0322279.s001.xlsx]

## Sheet: Figure 1(d)
Data Corresponds to S11 of Single-Port Antenna
Frequency	S11 (dB)
1	-0.41778
1.099	-0.49331
1.198	-0.57906
1.297	-0.67583
1.396	-0.78447
1.495	-0.9059
1.594	-1.04109
1.693	-1.19111
1.792	-1.35707
1.891	-1.54018
1.99	-1.74175
2.089	-1.9632
2.188	-2.20607
2.287	-2.47208
2.386	-2.76311
2.485	-3.08126
2.584	-3.42893
2.683	-3.80883
2.782	-4.22407
2.881	-4.67826
2.98	-5.17568
3.079	-5.72135
3.178	-6.32137
3.277	-6.98315
3.376	-7.71583
3.475	-8.53091
3.574	-9.443
3.673	-10.471
3.772	-11.6394
3.871	-12.9803
3.97	-14.5334
4.069	-16.34
4.168	-18.4041
4.267	-20.5316
4.366	-21.9356
4.465	-21.536
4.564	-19.7589
4.663	-17.7251
4.762	-15.8912
4.861	-14.3245
4.96	-12.9948
5.059	-11.8599
5.158	-10.8842
5.257	-10.0396
5.356	-9.30495
5.455	-8.66388
5.554	-8.10386
5.653	-7.6151
5.752	-7.18984
5.851	-6.8219
5.95	-6.50631
6.049	-6.23907
6.148	-6.0169
6.247	-5.83719
6.346	-5.69778
6.445	-5.59698
6.544	-5.53346
6.643	-5.5062
6.742	-5.51447
6.841	-5.55781
6.94	-5.636
7.039	-5.74908
7.138	-5.89729
7.237	-6.08117
7.336	-6.30147
7.435	-6.55925
7.534	-6.85586
7.633	-7.19303
7.732	-7.57286
7.831	-7.99795
7.93	-8.47147
8.029	-8.9973
8.128	-9.58015
8.227	-10.2258
8.326	-10.9415
8.425	-11.7361
8.524	-12.6207
8.623	-13.6092
8.722	-14.7189
8.821	-15.9709
8.92	-17.3884
9.019	-18.9904
9.118	-20.7656
9.217	-22.5937
9.316	-24.076
9.415	-24.5263
9.514	-23.7181
9.613	-22.2449
9.712	-20.6801
9.811	-19.252
9.91	-18.0088
10.009	-16.9403
10.108	-16.0236
10.207	-15.2357
10.306	-14.5572
10.405	-13.9721
10.504	-13.4677
10.603	-13.0334
10.702	-12.6606
10.801	-12.3423
10.9	-12.0722
10.999	-11.8453
11.098	-11.6569
11.197	-11.503
11.296	-11.3799
11.395	-11.2842
11.494	-11.2125
11.593	-11.1619
11.692	-11.1294
11.791	-11.1122
11.89	-11.1075
11.989	-11.1125
12.088	-11.1248
12.187	-11.1419
12.286	-11.1616
12.385	-11.1816
12.484	-11.2004
12.583	-11.2164
12.682	-11.2285
12.781	-11.2359
12.88	-11.2382
12.979	-11.2355
13.078	-11.228
13.177	-11.2165
13.276	-11.202
13.375	-11.1855
13.474	-11.1685
13.573	-11.1524
13.672	-11.1387
13.771	-11.1289
13.87	-11.1245
13.969	-11.1268
14.068	-11.1371
14.167	-11.1567
14.266	-11.1867
14.365	-11.2279
14.464	-11.2813
14.563	-11.3475
14.662	-11.427
14.761	-11.5203
14.86	-11.6278
14.959	-11.7495
15.058	-11.8856
15.157	-12.0358
15.256	-12.1999
15.355	-12.3774
15.454	-12.5678
15.553	-12.77
15.652	-12.983
15.751	-13.2054
15.85	-13.4354
15.949	-13.6712
16.048	-13.9102
16.147	-14.1499
16.246	-14.3871
16.345	-14.6185
16.444	-14.8406
16.543	-15.0497
16.642	-15.2422
16.741	-15.4147
16.84	-15.5642
16.939	-15.6883
17.038	-15.7856
17.137	-15.8554
17.236	-15.8981
17.335	-15.9149
17.434	-15.908
17.533	-15.8803
17.632	-15.8348
17.731	-15.7753
17.83	-15.7051
17.929	-15.628
18.028	-15.5472
18.127	-15.4657
18.226	-15.3864
18.325	-15.3116
18.424	-15.2435
18.523	-15.184
18.622	-15.1346
18.721	-15.0968
18.82	-15.0715
18.919	-15.06
19.018	-15.0629
19.117	-15.0813
19.216	-15.1156
19.315	-15.1666
19.414	-15.235
19.513	-15.3213
19.612	-15.4263
19.711	-15.5505
19.81	-15.6947
19.909	-15.8597
20.008	-16.0464
20.107	-16.2557
20.206	-16.4888
20.305	-16.7468
20.404	-17.0313
20.503	-17.3439
20.602	-17.6865
20.701	-18.0613
20.8	-18.4709
20.899	-18.9184
20.998	-19.4075
21.097	-19.9426
21.196	-20.5288
21.295	-21.1727
21.394	-21.8821
21.493	-22.667
21.592	-23.5399
21.691	-24.5164
21.79	-25.6171
21.889	-26.8678
21.988	-28.3001
22.087	-29.9473
22.186	-31.8211
22.285	-33.8221
22.384	-35.4893
22.483	-35.8828
22.582	-34.7196
22.681	-32.8813
22.78	-31.0514
22.879	-29.4325
22.978	-28.0395
23.077	-26.8432
23.176	-25.8106
23.275	-24.9138
23.374	-24.1307
23.473	-23.444
23.572	-22.8404
23.671	-22.3095
23.77	-21.8429
23.869	-21.434
23.968	-21.0775
24.067	-20.7691
24.166	-20.5052
24.265	-20.2831
24.364	-20.1003
24.463	-19.955
24.562	-19.8458
24.661	-19.7713
24.76	-19.7307
24.859	-19.7233
24.958	-19.7486
25.057	-19.8063
25.156	-19.8964
25.255	-20.019
25.354	-20.1741
25.453	-20.3622
25.552	-20.5836
25.651	-20.8388
25.75	-21.1283
25.849	-21.4522
25.948	-21.8108
26.047	-22.2038
26.146	-22.6302
26.245	-23.0877
26.344	-23.5724
26.443	-24.0778
26.542	-24.5934
26.641	-25.104
26.74	-25.5877
26.839	-26.0164
26.938	-26.357
27.037	-26.576
27.136	-26.6475
27.235	-26.5607
27.334	-26.3236
27.433	-25.9599
27.532	-25.5022
27.631	-24.9836
27.73	-24.4327
27.829	-23.8719
27.928	-23.3169
28.027	-22.7783
28.126	-22.2626
28.225	-21.7737
28.324	-21.3135
28.423	-20.8826
28.522	-20.4808
28.621	-20.1074
28.72	-19.7616
28.819	-19.4422
28.918	-19.1481
29.017	-18.8779
29.116	-18.6307
29.215	-18.4052
29.314	-18.2003
29.413	-18.015
29.512	-17.8482
29.611	-17.699
29.71	-17.5665
29.809	-17.4499
29.908	-17.3483
30.007	-17.261
30.106	-17.1873
30.205	-17.1263
30.304	-17.0776
30.403	-17.0403
30.502	-17.014
30.601	-16.998
30.7	-16.9918
30.799	-16.9948
30.898	-17.0065
30.997	-17.0264
31.096	-17.0539
31.195	-17.0887
31.294	-17.1303
31.393	-17.1781
31.492	-17.2317
31.591	-17.2908
31.69	-17.3548
31.789	-17.4235
31.888	-17.4962
31.987	-17.5728
32.086	-17.6527
32.185	-17.7356
32.284	-17.8212
32.383	-17.909
32.482	-17.9988
32.581	-18.0902
32.68	-18.183
32.779	-18.2768
32.878	-18.3715
32.977	-18.4669
33.076	-18.5628
33.175	-18.6592
33.274	-18.7559
33.373	-18.8531
33.472	-18.9508
33.571	-19.0491
33.67	-19.1482
33.769	-19.2485
33.868	-19.3504
33.967	-19.4542
34.066	-19.5605
34.165	-19.6699
34.264	-19.783
34.363	-19.9006
34.462	-20.0236
34.561	-20.1526
34.66	-20.2888
34.759	-20.4331
34.858	-20.5865
34.957	-20.7503
35.056	-20.9256
35.155	-21.1137
35.254	-21.316
35.353	-21.5338
35.452	-21.7687
35.551	-22.0223
35.65	-22.2964
35.749	-22.5927
35.848	-22.9134
35.947	-23.2604
36.046	-23.636
36.145	-24.0426
36.244	-24.4825
36.343	-24.9581
36.442	-25.4716
36.541	-26.0245
36.64	-26.6174
36.739	-27.2484
36.838	-27.9123
36.937	-28.5973
37.036	-29.2817
37.135	-29.9294
37.234	-30.4867
37.333	-30.8853
37.432	-31.0577
37.531	-30.963
37.63	-30.6077
37.729	-30.0421
37.828	-29.3362
37.927	-28.5557
38.026	-27.7499
38.125	-26.951
38.224	-26.178
38.323	-25.4409
38.422	-24.7442
38.521	-24.0889
38.62	-23.4747
38.719	-22.8999
38.818	-22.3626
38.917	-21.8606
39.016	-21.392
39.115	-20.9547
39.214	-20.5468
39.313	-20.1667
39.412	-19.8127
39.511	-19.4836
39.61	-19.178
39.709	-18.8947
39.808	-18.6329
39.907	-18.3915
40.006	-18.1697
40.105	-17.9668
40.204	-17.7821
40.303	-17.6149
40.402	-17.4649
40.501	-17.3314
40.6	-17.214
40.699	-17.1123
40.798	-17.026
40.897	-16.9547
40.996	-16.8982
41.095	-16.8561
41.194	-16.8282
41.293	-16.8142
41.392	-16.814
41.491	-16.8273
41.59	-16.854
41.689	-16.8937
41.788	-16.9462
41.887	-17.0115
41.986	-17.0891
42.085	-17.1789
42.184	-17.2805
42.283	-17.3936
42.382	-17.5177
42.481	-17.6524
42.58	-17.7971
42.679	-17.9512
42.778	-18.1138
42.877	-18.284
42.976	-18.4608
43.075	-18.6428
43.174	-18.8286
43.273	-19.0164
43.372	-19.2044
43.471	-19.3902
43.57	-19.5715
43.669	-19.7456
43.768	-19.9097
43.867	-20.0608
43.966	-20.1961
44.065	-20.3127
44.164	-20.4079
44.263	-20.4797
44.362	-20.5263
44.461	-20.5467
44.56	-20.5405
44.659	-20.5081
44.758	-20.4505
44.857	-20.3694
44.956	-20.2671
45.055	-20.146
45.154	-20.0089
45.253	-19.8588
45.352	-19.6985
45.451	-19.5306
45.55	-19.3578
45.649	-19.1824
45.748	-19.0066
45.847	-18.8322
45.946	-18.6608
46.045	-18.4938
46.144	-18.3326
46.243	-18.178
46.342	-18.031
46.441	-17.8923
46.54	-17.7625
46.639	-17.6422
46.738	-17.5318
46.837	-17.4317
46.936	-17.3422
47.035	-17.2636
47.134	-17.1962
47.233	-17.1401
47.332	-17.0957
47.431	-17.063
47.53	-17.0424
47.629	-17.0339
47.728	-17.0379
47.827	-17.0544
47.926	-17.0837
48.025	-17.126
48.124	-17.1815
48.223	-17.2505
48.322	-17.3333
48.421	-17.4301
48.52	-17.5412
48.619	-17.667
48.718	-17.8078
48.817	-17.9639
48.916	-18.1357
49.015	-18.3237
49.114	-18.5283
49.213	-18.7499
49.312	-18.989
49.411	-19.2461
49.51	-19.5217
49.609	-19.8162
49.708	-20.1302
49.807	-20.4641
49.906	-20.8182
50.005	-21.1929
50.104	-21.5881
50.203	-22.0038
50.302	-22.4395
50.401	-22.8941
50.5	-23.366
50.599	-23.8525
50.698	-24.3498
50.797	-24.8522
50.896	-25.3523
50.995	-25.8399
51.094	-26.3025
51.193	-26.725
51.292	-27.0909
51.391	-27.3835
51.49	-27.5888
51.589	-27.6977
51.688	-27.7078
51.787	-27.6242
51.886	-27.458
51.985	-27.2244
52.084	-26.9395
52.183	-26.619
52.282	-26.2764
52.381	-25.9226
52.48	-25.5659
52.579	-25.2124
52.678	-24.8661
52.777	-24.5299
52.876	-24.2052
52.975	-23.8926
53.074	-23.5922
53.173	-23.3037
53.272	-23.0264
53.371	-22.7595
53.47	-22.5019
53.569	-22.2527
53.668	-22.0109
53.767	-21.7754
53.866	-21.5454
53.965	-21.32
54.064	-21.0985
54.163	-20.8804
54.262	-20.6652
54.361	-20.4525
54.46	-20.2421
54.559	-20.0341
54.658	-19.8283
54.757	-19.6251
54.856	-19.4245
54.955	-19.2271
55.054	-19.0331
55.153	-18.8431
55.252	-18.6575
55.351	-18.4769
55.45	-18.3019
55.549	-18.1329
55.648	-17.9705
55.747	-17.8154
55.846	-17.6679
55.945	-17.5286
56.044	-17.3981
56.143	-17.2766
56.242	-17.1647
56.341	-17.0628
56.44	-16.9712
56.539	-16.8903
56.638	-16.8205
56.737	-16.7619
56.836	-16.715
56.935	-16.6799
57.034	-16.6569
57.133	-16.6463
57.232	-16.6482
57.331	-16.6628
57.43	-16.6902
57.529	-16.7307
57.628	-16.7844
57.727	-16.8513
57.826	-16.9316
57.925	-17.0252
58.024	-17.1323
58.123	-17.2528
58.222	-17.3866
58.321	-17.5337
58.42	-17.6937
58.519	-17.8664
58.618	-18.0515
58.717	-18.2483
58.816	-18.4562
58.915	-18.6743
59.014	-18.9015
59.113	-19.1364
59.212	-19.3775
59.311	-19.6225
59.41	-19.8693
59.509	-20.1149
59.608	-20.3561
59.707	-20.5894
59.806	-20.8109
59.905	-21.0162
60.004	-21.2013
60.103	-21.3619
60.202	-21.4945
60.301	-21.5959
60.4	-21.6639
60.499	-21.6975
60.598	-21.6968
60.697	-21.663
60.796	-21.5984
60.895	-21.5062
60.994	-21.3901
61.093	-21.2542
61.192	-21.1025
61.291	-20.9393
61.39	-20.7682
61.489	-20.5927
61.588	-20.4158
61.687	-20.2402
61.786	-20.0682
61.885	-19.9016
61.984	-19.7419
62.083	-19.5905
62.182	-19.4485
62.281	-19.3166
62.38	-19.1955
62.479	-19.0857
62.578	-18.9878
62.677	-18.902
62.776	-18.8287
62.875	-18.7682
62.974	-18.7205
63.073	-18.6861
63.172	-18.665
63.271	-18.6575
63.37	-18.6638
63.469	-18.6842
63.568	-18.7191
63.667	-18.7686
63.766	-18.8332
63.865	-18.9133
63.964	-19.0094
64.063	-19.122
64.162	-19.2517
64.261	-19.3993
64.36	-19.5654
64.459	-19.7509
64.558	-19.9567
64.657	-20.184
64.756	-20.4339
64.855	-20.7076
64.954	-21.0066
65.053	-21.3323
65.152	-21.6865
65.251	-22.0709
65.35	-22.4872
65.449	-22.9372
65.548	-23.4223
65.647	-23.9438
65.746	-24.5018
65.845	-25.095
65.944	-25.7192
66.043	-26.366
66.142	-27.0199
66.241	-27.6556
66.34	-28.2349
66.439	-28.7067
66.538	-29.0137
66.637	-29.1074
66.736	-28.9675
66.835	-28.611
66.934	-28.0845
67.033	-27.4453
67.132	-26.7455
67.231	-26.0245
67.33	-25.309
67.429	-24.6152
67.528	-23.952
67.627	-23.324
67.726	-22.7327
67.825	-22.1779
67.924	-21.6586
68.023	-21.1731
68.122	-20.7197
68.221	-20.2965
68.32	-19.9017
68.419	-19.5334
68.518	-19.1899
68.617	-18.8697
68.716	-18.5713
68.815	-18.2932
68.914	-18.0341
69.013	-17.7928
69.112	-17.5681
69.211	-17.3591
69.31	-17.1645
69.409	-16.9836
69.508	-16.8154
69.607	-16.659
69.706	-16.5138
69.805	-16.3789
69.904	-16.2538
70.003	-16.1377
70.102	-16.0302
70.201	-15.9308
70.3	-15.839
70.399	-15.7544
70.498	-15.6768
70.597	-15.6058
70.696	-15.5414
70.795	-15.4833
70.894	-15.4316
70.993	-15.3862
71.092	-15.3471
71.191	-15.3145
71.29	-15.2885
71.389	-15.2693
71.488	-15.2573
71.587	-15.2526
71.686	-15.2555
71.785	-15.2665
71.884	-15.2859
71.983	-15.3141
72.082	-15.3515
72.181	-15.3984
72.28	-15.4553
72.379	-15.5226
72.478	-15.6007
72.577	-15.69
72.676	-15.7908
72.775	-15.9034
72.874	-16.0283
72.973	-16.1655
73.072	-16.3153
73.171	-16.4779
73.27	-16.6533
73.369	-16.8414
73.468	-17.0421
73.567	-17.2549
73.666	-17.4795
73.765	-17.715
73.864	-17.9604
73.963	-18.2144
74.062	-18.4752
74.161	-18.7409
74.26	-19.0086
74.359	-19.2753
74.458	-19.5374
74.557	-19.7906
74.656	-20.0304
74.755	-20.2518
74.854	-20.4498
74.953	-20.6196
75.052	-20.757
75.151	-20.8585
75.25	-20.922
75.349	-20.9467
75.448	-20.9333
75.547	-20.8838
75.646	-20.8017
75.745	-20.6909
75.844	-20.5562
75.943	-20.4023
76.042	-20.2341
76.141	-20.0558
76.24	-19.8715
76.339	-19.6846
76.438	-19.498
76.537	-19.3141
76.636	-19.1348
76.735	-18.9616
76.834	-18.7956
76.933	-18.6377
77.032	-18.4883
77.131	-18.348
77.23	-18.2168
77.329	-18.0948
77.428	-17.982
77.527	-17.8782
77.626	-17.7833
77.725	-17.6971
77.824	-17.6193
77.923	-17.5497
78.022	-17.4882
78.121	-17.4345
78.22	-17.3886
78.319	-17.3502
78.418	-17.3193
78.517	-17.296
78.616	-17.2801
78.715	-17.2719
78.814	-17.2715
78.913	-17.2789
79.012	-17.2944
79.111	-17.3182
79.21	-17.3507
79.309	-17.3921
79.408	-17.4426
79.507	-17.5026
79.606	-17.5723
79.705	-17.652
79.804	-17.7418
79.903	-17.8418
80.002	-17.9521
80.101	-18.0724
80.2	-18.2024
80.299	-18.3417
80.398	-18.4894
80.497	-18.6444
80.596	-18.8051
80.695	-18.9697
80.794	-19.1356
80.893	-19.2998
80.992	-19.4587
81.091	-19.6081
81.19	-19.7432
81.289	-19.859
81.388	-19.95
81.487	-20.011
81.586	-20.0376
81.685	-20.0258
81.784	-19.9734
81.883	-19.8793
81.982	-19.7445
82.081	-19.5712
82.18	-19.3633
82.279	-19.1255
82.378	-18.8629
82.477	-18.5811
82.576	-18.2855
82.675	-17.9809
82.774	-17.6718
82.873	-17.3621
82.972	-17.0551
83.071	-16.7535
83.17	-16.4594
83.269	-16.1747
83.368	-15.9006
83.467	-15.6381
83.566	-15.3881
83.665	-15.1509
83.764	-14.927
83.863	-14.7165
83.962	-14.5193
84.061	-14.3355
84.16	-14.1649
84.259	-14.0073
84.358	-13.8624
84.457	-13.7298
84.556	-13.6092
84.655	-13.5003
84.754	-13.4025
84.853	-13.3156
84.952	-13.2389
85.051	-13.172
85.15	-13.1145
85.249	-13.0658
85.348	-13.0256
85.447	-12.9932
85.546	-12.9682
85.645	-12.9502
85.744	-12.9386
85.843	-12.9332
85.942	-12.9334
86.041	-12.9389
86.14	-12.9493
86.239	-12.9645
86.338	-12.984
86.437	-13.0077
86.536	-13.0354
86.635	-13.0671
86.734	-13.1026
86.833	-13.1419
86.932	-13.1852
87.031	-13.2323
87.13	-13.2836
87.229	-13.339
87.328	-13.3989
87.427	-13.4634
87.526	-13.5327
87.625	-13.607
87.724	-13.6867
87.823	-13.7718
87.922	-13.8625
88.021	-13.9591
88.12	-14.0617
88.219	-14.1702
88.318	-14.2847
88.417	-14.405
88.516	-14.531
88.615	-14.6623
88.714	-14.7985
88.813	-14.939
88.912	-15.0831
89.011	-15.2299
89.11	-15.3781
89.209	-15.5266
89.308	-15.6739
89.407	-15.8182
89.506	-15.9577
89.605	-16.0904
89.704	-16.214
89.803	-16.3265
89.902	-16.4257
90.001	-16.5094
90.1	-16.5757
90.199	-16.6231
90.298	-16.6502
90.397	-16.6563
90.496	-16.6411
90.595	-16.6047
90.694	-16.5478
90.793	-16.4714
90.892	-16.3772
90.991	-16.2668
91.09	-16.1423
91.189	-16.0058
91.288	-15.8594
91.387	-15.7052
91.486	-15.5452
91.585	-15.3813
91.684	-15.2152
91.783	-15.0485
91.882	-14.8825
91.981	-14.7184
92.08	-14.5574
92.179	-14.4004
92.278	-14.2481
92.377	-14.1012
92.476	-13.9602
92.575	-13.8258
92.674	-13.6982
92.773	-13.5779
92.872	-13.4652
92.971	-13.3604
93.07	-13.2636
93.169	-13.175
93.268	-13.095
93.367	-13.0235
93.466	-12.9609
93.565	-12.9071
93.664	-12.8623
93.763	-12.8267
93.862	-12.8002
93.961	-12.783
94.06	-12.775
94.159	-12.7762
94.258	-12.7867
94.357	-12.8064
94.456	-12.8351
94.555	-12.8726
94.654	-12.9186
94.753	-12.973
94.852	-13.0352
94.951	-13.1047
95.05	-13.1809
95.149	-13.263
95.248	-13.3502
95.347	-13.4413
95.446	-13.5351
95.545	-13.6304
95.644	-13.7254
95.743	-13.8185
95.842	-13.9078
95.941	-13.9914
96.04	-14.0671
96.139	-14.1328
96.238	-14.1867
96.337	-14.2267
96.436	-14.2512
96.535	-14.2587
96.634	-14.2483
96.733	-14.2194
96.832	-14.1718
96.931	-14.1059
97.03	-14.0225
97.129	-13.9228
97.228	-13.8083
97.327	-13.6809
97.426	-13.5424
97.525	-13.3949
97.624	-13.2406
97.723	-13.0814
97.822	-12.9192
97.921	-12.7558
98.02	-12.5929
98.119	-12.4319
98.218	-12.274
98.317	-12.1204
98.416	-11.972
98.515	-11.8295
98.614	-11.6937
98.713	-11.5651
98.812	-11.4439
98.911	-11.3306
99.01	-11.2253
99.109	-11.1282
99.208	-11.0392
99.307	-10.9583
99.406	-10.8855
99.505	-10.8207
99.604	-10.7637
99.703	-10.7143
99.802	-10.6723
99.901	-10.6374
100	-10.6093

## Sheet: Figure 1(e)
Data Corresponds to Frequency vs Real and Imaginary
Frequency (GHz)	Re Impedance	Imaginary Impedance
1	7.51613	-110.487
1.099	7.39802	-99.0971
1.198	7.36412	-89.4587
1.297	7.39581	-81.1691
1.396	7.4813	-73.9397
1.495	7.61309	-67.5582
1.594	7.78649	-61.8647
1.693	7.99883	-56.7368
1.792	8.24886	-52.0789
1.891	8.53646	-47.8152
1.99	8.86245	-43.8852
2.089	9.22845	-40.2398
2.188	9.63685	-36.8388
2.287	10.0908	-33.6494
2.386	10.5941	-30.6442
2.485	11.1514	-27.8009
2.584	11.7682	-25.1013
2.683	12.451	-22.5306
2.782	13.2069	-20.0777
2.881	14.0444	-17.7342
2.98	14.9727	-15.4954
3.079	16.0023	-13.36
3.178	17.1445	-11.3304
3.277	18.4111	-9.41364
3.376	19.8143	-7.62179
3.475	21.3657	-5.97323
3.574	23.0749	-4.49348
3.673	24.9474	-3.21632
3.772	26.9821	-2.18445
3.871	29.1668	-1.44958
3.97	31.4731	-1.07083
4.069	33.8509	-1.11078
4.168	36.2223	-1.6279
4.267	38.4787	-2.66476
4.366	40.4831	-4.23243
4.465	42.0809	-6.29402
4.564	43.121	-8.75291
4.663	43.485	-11.4526
4.762	43.1147	-14.193
4.861	42.0292	-16.7615
4.96	40.3233	-18.9696
5.059	38.1461	-20.682
5.158	35.6701	-21.8301
5.257	33.0619	-22.4077
5.356	30.4611	-22.4559
5.455	27.9718	-22.0435
5.554	25.6623	-21.2503
5.653	23.5713	-20.1548
5.752	21.7149	-18.8275
5.851	20.0942	-17.3275
5.95	18.7009	-15.7024
6.049	17.5219	-13.9894
6.148	16.5422	-12.2165
6.247	15.747	-10.4042
6.346	15.1226	-8.56781
6.445	14.6571	-6.71788
6.544	14.341	-4.86208
6.643	14.1669	-3.00585
6.742	14.13	-1.15328
6.841	14.2275	0.69223
6.94	14.4591	2.52731
7.039	14.8264	4.34812
7.138	15.3332	6.14971
7.237	15.9849	7.92544
7.336	16.7883	9.66631
7.435	17.7517	11.3602
7.534	18.8835	12.9912
7.633	20.1918	14.5386
7.732	21.6829	15.9762
7.831	23.3595	17.2719
7.93	25.2184	18.3873
8.029	27.2474	19.2786
8.128	29.4222	19.8983
8.227	31.703	20.1985
8.326	34.0327	20.1367
8.425	36.3357	19.6823
8.524	38.5221	18.825
8.623	40.4931	17.582
8.722	42.1532	16.0022
8.821	43.4217	14.1653
8.92	44.2452	12.1748
9.019	44.6055	10.1463
9.118	44.5207	8.1926
9.217	44.0401	6.41102
9.316	43.2349	4.87469
9.415	42.1867	3.6291
9.514	40.9771	2.69365
9.613	39.6808	2.06633
9.712	38.3607	1.72971
9.811	37.0669	1.65675
9.91	35.8368	1.81564
10.009	34.6968	2.17336
10.108	33.6646	2.69798
10.207	32.7506	3.36001
10.306	31.9602	4.13296
10.405	31.295	4.99351
10.504	30.7541	5.92132
10.603	30.335	6.89872
10.702	30.0338	7.91036
10.801	29.846	8.94284
10.9	29.7667	9.98438
10.999	29.7904	11.0245
11.098	29.9114	12.0541
11.197	30.1236	13.0647
11.296	30.4208	14.0491
11.395	30.7961	15.0009
11.494	31.2424	15.9146
11.593	31.7524	16.7859
11.692	32.3184	17.6115
11.791	32.9326	18.3894
11.89	33.5875	19.1187
11.989	34.2757	19.8002
12.088	34.9905	20.4357
12.187	35.726	21.0285
12.286	36.4776	21.5826
12.385	37.2421	22.103
12.484	38.0178	22.5952
12.583	38.8047	23.0647
12.682	39.6047	23.5166
12.781	40.421	23.9556
12.88	41.2587	24.3851
12.979	42.124	24.8071
13.078	43.0238	25.2221
13.177	43.9661	25.6286
13.276	44.9589	26.0228
13.375	46.0101	26.399
13.474	47.1271	26.749
13.573	48.3163	27.0625
13.672	49.5823	27.3268
13.771	50.9281	27.5271
13.87	52.3536	27.647
13.969	53.8558	27.6683
14.068	55.4279	27.5721
14.167	57.0585	27.3392
14.266	58.7317	26.9513
14.365	60.4267	26.392
14.464	62.1175	25.6483
14.563	63.7743	24.712
14.662	65.3637	23.5813
14.761	66.8505	22.2616
14.86	68.2	20.7666
14.959	69.3798	19.1185
15.058	70.3625	17.347
15.157	71.1278	15.4882
15.256	71.6642	13.5823
15.355	71.9696	11.671
15.454	72.0518	9.79496
15.553	71.9271	7.99114
15.652	71.619	6.2908
15.751	71.1562	4.71817
15.85	70.5702	3.28982
15.949	69.8937	2.01466
16.048	69.1582	0.89461
16.147	68.3929	-0.07452
16.246	67.624	-0.90189
16.345	66.8737	-1.60046
16.444	66.1601	-2.18588
16.543	65.4971	-2.67557
16.642	64.895	-3.08787
16.741	64.3601	-3.44141
16.84	63.8953	-3.75459
16.939	63.5006	-4.04518
17.038	63.1729	-4.32994
17.137	62.9065	-4.62438
17.236	62.6935	-4.94246
17.335	62.5237	-5.29634
17.434	62.385	-5.69605
17.533	62.2636	-6.14923
17.632	62.1446	-6.66087
17.731	62.0122	-7.23297
17.83	61.8502	-7.86439
17.929	61.6426	-8.55068
18.028	61.3746	-9.28411
18.127	61.0329	-10.0538
18.226	60.6065	-10.8462
18.325	60.0875	-11.6454
18.424	59.4713	-12.4339
18.523	58.7572	-13.1937
18.622	57.948	-13.9067
18.721	57.0506	-14.556
18.82	56.0747	-15.1266
18.919	55.0328	-15.6057
19.018	53.9394	-15.9835
19.117	52.81	-16.2533
19.216	51.6608	-16.4116
19.315	50.5075	-16.4576
19.414	49.3653	-16.3934
19.513	48.248	-16.2232
19.612	47.1679	-15.953
19.711	46.1359	-15.5902
19.81	45.161	-15.143
19.909	44.2507	-14.6204
20.008	43.4109	-14.0316
20.107	42.6463	-13.3858
20.206	41.9602	-12.6922
20.305	41.355	-11.9597
20.404	40.8322	-11.1969
20.503	40.3925	-10.4121
20.602	40.0362	-9.61324
20.701	39.7628	-8.80821
20.8	39.5716	-8.00448
20.899	39.4614	-7.20943
20.998	39.4305	-6.43033
21.097	39.477	-5.67442
21.196	39.5983	-4.94893
21.295	39.7915	-4.26113
21.394	40.0528	-3.61833
21.493	40.3779	-3.02784
21.592	40.7616	-2.49697
21.691	41.1974	-2.03284
21.79	41.6782	-1.6423
21.889	42.1951	-1.33168
21.988	42.7385	-1.10656
22.087	43.297	-0.97143
22.186	43.8582	-0.92935
22.285	44.4087	-0.98159
22.384	44.9342	-1.12727
22.483	45.42	-1.36301
22.582	45.8517	-1.68276
22.681	46.2156	-2.07764
22.78	46.4993	-2.53608
22.879	46.6927	-3.04404
22.978	46.7883	-3.58546
23.077	46.7818	-4.14295
23.176	46.6724	-4.6985
23.275	46.4626	-5.23433
23.374	46.1588	-5.7337
23.473	45.7698	-6.18164
23.572	45.3072	-6.5655
23.671	44.7843	-6.87537
23.77	44.2154	-7.10426
23.869	43.6154	-7.24809
23.968	42.9988	-7.30552
24.067	42.3795	-7.2777
24.166	41.7703	-7.16787
24.265	41.1827	-6.98103
24.364	40.6266	-6.72347
24.463	40.1105	-6.40252
24.562	39.6414	-6.02613
24.661	39.2249	-5.60269
24.76	38.865	-5.14078
24.859	38.5649	-4.64903
24.958	38.3263	-4.13601
25.057	38.1501	-3.61015
25.156	38.0361	-3.07965
25.255	37.9835	-2.55251
25.354	37.9903	-2.03643
25.453	38.0539	-1.53883
25.552	38.1709	-1.06675
25.651	38.337	-0.62686
25.75	38.5473	-0.22532
25.849	38.7958	0.13228
25.948	39.0759	0.44103
26.047	39.3803	0.69688
26.146	39.7007	0.89675
26.245	40.0287	1.03873
26.344	40.3551	1.1222
26.443	40.6706	1.14794
26.542	40.9661	1.11831
26.641	41.2326	1.0372
26.74	41.4618	0.91005
26.839	41.6465	0.74372
26.938	41.7805	0.54634
27.037	41.8595	0.32705
27.136	41.8804	0.09562
27.235	41.8424	-0.13783
27.334	41.7461	-0.36328
27.433	41.5941	-0.57114
27.532	41.3906	-0.7526
27.631	41.1411	-0.89991
27.73	40.8519	-1.00655
27.829	40.5305	-1.06741
27.928	40.1846	-1.07879
28.027	39.8221	-1.03838
28.126	39.4508	-0.94519
28.225	39.0781	-0.79944
28.324	38.7112	-0.60235
28.423	38.3565	-0.35604
28.522	38.0197	-0.0633
28.621	37.7059	0.2725
28.72	37.4194	0.64763
28.819	37.1641	1.05809
28.918	36.9428	1.4997
29.017	36.758	1.96823
29.116	36.6116	2.45945
29.215	36.5051	2.96917
29.314	36.4393	3.4933
29.413	36.4147	4.02785
29.512	36.4317	4.569
29.611	36.49	5.11304
29.71	36.5893	5.65644
29.809	36.7289	6.1958
29.908	36.908	6.72791
30.007	37.1255	7.24967
30.106	37.3801	7.75818
30.205	37.6704	8.25067
30.304	37.9947	8.72455
30.403	38.3513	9.17736
30.502	38.7382	9.60686
30.601	39.1533	10.0109
30.7	39.5945	10.3877
30.799	40.0594	10.7355
30.898	40.5455	11.0527
30.997	41.0504	11.3381
31.096	41.5714	11.5906
31.195	42.1058	11.8094
31.294	42.6509	11.9939
31.393	43.2041	12.1438
31.492	43.7625	12.259
31.591	44.3236	12.3397
31.69	44.8847	12.3862
31.789	45.4434	12.3991
31.888	45.9972	12.3794
31.987	46.544	12.328
32.086	47.0816	12.2462
32.185	47.6083	12.1354
32.284	48.1223	11.997
32.383	48.6222	11.8326
32.482	49.1068	11.6438
32.581	49.5751	11.4323
32.68	50.0262	11.1997
32.779	50.4596	10.9475
32.878	50.8749	10.6773
32.977	51.2717	10.3905
33.076	51.6498	10.0883
33.175	52.0093	9.77174
33.274	52.35	9.44196
33.373	52.672	9.09973
33.472	52.9751	8.74577
33.571	53.2593	8.38066
33.67	53.5244	8.00488
33.769	53.77	7.61885
33.868	53.9957	7.22296
33.967	54.2008	6.81762
34.066	54.3847	6.40329
34.165	54.5462	5.98053
34.264	54.6844	5.55004
34.363	54.7981	5.11276
34.462	54.886	4.66982
34.561	54.9468	4.22266
34.66	54.9791	3.773
34.759	54.9819	3.32288
34.858	54.9541	2.87465
34.957	54.8948	2.431
35.056	54.8035	1.99485
35.155	54.68	1.56941
35.254	54.5246	1.15805
35.353	54.3379	0.76425
35.452	54.1212	0.39156
35.551	53.876	0.04348
35.65	53.6046	-0.2766
35.749	53.3097	-0.56553
35.848	52.9943	-0.82043
35.947	52.6622	-1.03876
36.046	52.3171	-1.21843
36.145	51.9633	-1.35782
36.244	51.6052	-1.4558
36.343	51.2474	-1.5118
36.442	50.8946	-1.52576
36.541	50.5515	-1.49816
36.64	50.2226	-1.43001
36.739	49.9123	-1.32283
36.838	49.6251	-1.17857
36.937	49.365	-0.99965
37.036	49.1358	-0.78889
37.135	48.9412	-0.54949
37.234	48.7844	-0.28498
37.333	48.6684	0.000789612
37.432	48.5958	0.30366
37.531	48.5689	0.61921
37.63	48.5897	0.94273
37.729	48.6598	1.2693
37.828	48.7804	1.59369
37.927	48.9522	1.91049
38.026	49.1756	2.21401
38.125	49.4503	2.49835
38.224	49.7756	2.75743
38.323	50.1501	2.98495
38.422	50.5718	3.17449
38.521	51.0377	3.31952
38.62	51.5443	3.41353
38.719	52.0868	3.45008
38.818	52.6597	3.42296
38.917	53.2562	3.32634
39.016	53.8686	3.15494
39.115	54.488	2.90429
39.214	55.1045	2.57095
39.313	55.707	2.15274
39.412	56.284	1.64906
39.511	56.8232	1.06105
39.61	57.312	0.39189
39.709	57.7381	-0.35314
39.808	58.0898	-1.16656
39.907	58.3561	-2.03873
40.006	58.5278	-2.95802
40.105	58.5976	-3.9111
40.204	58.5603	-4.88332
40.303	58.4136	-5.8592
40.402	58.1577	-6.823
40.501	57.7955	-7.75928
40.6	57.3328	-8.65347
40.699	56.7774	-9.49239
40.798	56.1392	-10.2646
40.897	55.4296	-10.9609
40.996	54.6609	-11.574
41.095	53.846	-12.0994
41.194	52.9979	-12.5343
41.293	52.129	-12.8784
41.392	51.2515	-13.1332
41.491	50.3762	-13.3015
41.59	49.513	-13.3876
41.689	48.6706	-13.397
41.788	47.8564	-13.3357
41.887	47.0766	-13.2102
41.986	46.3362	-13.0275
42.085	45.6391	-12.7946
42.184	44.9882	-12.5184
42.283	44.3853	-12.2059
42.382	43.8317	-11.8637
42.481	43.3277	-11.4982
42.58	42.873	-11.1154
42.679	42.4667	-10.7212
42.778	42.1074	-10.3207
42.877	41.7934	-9.91911
42.976	41.5225	-9.52096
43.075	41.292	-9.13051
43.174	41.099	-8.75158
43.273	40.9404	-8.38762
43.372	40.8126	-8.04163
43.471	40.712	-7.7162
43.57	40.6347	-7.41346
43.669	40.5764	-7.13505
43.768	40.5332	-6.88212
43.867	40.5006	-6.65532
43.966	40.4744	-6.45472
44.065	40.4503	-6.27988
44.164	40.4242	-6.12978
44.263	40.3921	-6.00285
44.362	40.3502	-5.89699
44.461	40.2953	-5.80962
44.56	40.2243	-5.73767
44.659	40.1349	-5.6777
44.758	40.025	-5.62596
44.857	39.8934	-5.57843
44.956	39.7393	-5.53101
45.055	39.5628	-5.47952
45.154	39.3642	-5.41987
45.253	39.1448	-5.34811
45.352	38.9064	-5.26057
45.451	38.651	-5.15387
45.55	38.3813	-5.02506
45.649	38.1004	-4.87162
45.748	37.8115	-4.69149
45.847	37.5181	-4.48313
45.946	37.2237	-4.24548
46.045	36.9321	-3.97795
46.144	36.6467	-3.68044
46.243	36.3711	-3.35325
46.342	36.1087	-2.99709
46.441	35.8627	-2.61303
46.54	35.6362	-2.20245
46.639	35.4321	-1.76702
46.738	35.2529	-1.30862
46.837	35.101	-0.82937
46.936	34.9786	-0.33157
47.035	34.8878	0.18234
47.134	34.8301	0.70977
47.233	34.8071	1.248
47.332	34.8202	1.7942
47.431	34.8704	2.34546
47.53	34.9585	2.89871
47.629	35.0854	3.45081
47.728	35.2514	3.99852
47.827	35.4567	4.5385
47.926	35.7012	5.06729
48.025	35.9847	5.58136
48.124	36.3065	6.07709
48.223	36.6655	6.55079
48.322	37.0605	6.99873
48.421	37.4897	7.41717
48.52	37.9509	7.80239
48.619	38.4413	8.15075
48.718	38.9579	8.45879
48.817	39.4968	8.72322
48.916	40.054	8.94112
49.015	40.6246	9.10993
49.114	41.2034	9.22764
49.213	41.7848	9.29284
49.312	42.3627	9.30483
49.411	42.9308	9.26376
49.51	43.4829	9.17063
49.609	44.0124	9.02743
49.708	44.5133	8.83709
49.807	44.9796	8.60351
49.906	45.4063	8.33149
50.005	45.7887	8.02664
50.104	46.1232	7.69525
50.203	46.4072	7.34413
50.302	46.6392	6.9804
50.401	46.8188	6.6113
50.5	46.9466	6.24398
50.599	47.0244	5.88526
50.698	47.0551	5.54152
50.797	47.0423	5.21846
50.896	46.9903	4.92105
50.995	46.904	4.6534
51.094	46.7886	4.41874
51.193	46.6497	4.2194
51.292	46.4926	4.05685
51.391	46.3227	3.93173
51.49	46.1453	3.84392
51.589	45.9652	3.79268
51.688	45.7868	3.77667
51.787	45.6142	3.79409
51.886	45.451	3.84278
51.985	45.3001	3.9203
52.084	45.1642	4.02402
52.183	45.0454	4.15121
52.282	44.9453	4.29912
52.381	44.8652	4.46499
52.48	44.8059	4.64619
52.579	44.768	4.84018
52.678	44.7517	5.0446
52.777	44.757	5.25729
52.876	44.7836	5.47627
52.975	44.8313	5.69982
53.074	44.8997	5.92643
53.173	44.9881	6.15482
53.272	45.0962	6.38392
53.371	45.2235	6.61286
53.47	45.3696	6.84093
53.569	45.5344	7.06757
53.668	45.7176	7.29232
53.767	45.9196	7.51478
53.866	46.1404	7.73456
53.965	46.3806	7.95123
54.064	46.6409	8.16426
54.163	46.9221	8.37299
54.262	47.2253	8.57655
54.361	47.5516	8.77384
54.46	47.9023	8.96345
54.559	48.2787	9.14363
54.658	48.682	9.31226
54.757	49.1136	9.4668
54.856	49.5745	9.60431
54.955	50.0655	9.72138
55.054	50.5871	9.81416
55.153	51.1395	9.8784
55.252	51.7223	9.9094
55.351	52.3344	9.90216
55.45	52.9739	9.85135
55.549	53.6384	9.75149
55.648	54.324	9.59702
55.747	55.0264	9.38246
55.846	55.7397	9.10261
55.945	56.457	8.75277
56.044	57.1703	8.32893
56.143	57.8705	7.82812
56.242	58.5474	7.24861
56.341	59.1903	6.5902
56.44	59.7876	5.85448
56.539	60.3277	5.04502
56.638	60.799	4.16751
56.737	61.1909	3.22978
56.836	61.4935	2.24176
56.935	61.6988	1.21524
57.034	61.8006	0.1636
57.133	61.7951	-0.89862
57.232	61.6812	-1.95627
57.331	61.4603	-2.9941
57.43	61.1368	-3.99739
57.529	60.7172	-4.95246
57.628	60.2104	-5.84715
57.727	59.6271	-6.67122
57.826	58.979	-7.41659
57.925	58.2791	-8.07744
58.024	57.5402	-8.65028
58.123	56.7754	-9.13382
58.222	55.997	-9.52879
58.321	55.2167	-9.83768
58.42	54.4451	-10.0645
58.519	53.6916	-10.2146
58.618	52.9643	-10.2941
58.717	52.2701	-10.3099
58.816	51.6146	-10.2694
58.915	51.002	-10.1801
59.014	50.4356	-10.0499
59.113	49.9174	-9.88624
59.212	49.4485	-9.69671
59.311	49.0291	-9.48853
59.41	48.6586	-9.26864
59.509	48.3355	-9.0436
59.608	48.0578	-8.81953
59.707	47.8227	-8.60213
59.806	47.627	-8.39657
59.905	47.4669	-8.20752
60.004	47.3381	-8.03904
60.103	47.236	-7.89459
60.202	47.1554	-7.77697
60.301	47.0913	-7.68827
60.4	47.0379	-7.62985
60.499	46.9898	-7.60226
60.598	46.9414	-7.60528
60.697	46.8871	-7.63789
60.796	46.8218	-7.69822
60.895	46.7404	-7.78366
60.994	46.6385	-7.89086
61.093	46.5123	-8.01584
61.192	46.3585	-8.15404
61.291	46.1748	-8.3005
61.39	45.9597	-8.44994
61.489	45.7124	-8.59696
61.588	45.4331	-8.73614
61.687	45.123	-8.86225
61.786	44.7837	-8.97033
61.885	44.418	-9.05586
61.984	44.029	-9.11482
62.083	43.6203	-9.14381
62.182	43.1961	-9.14007
62.281	42.7607	-9.10153
62.38	42.3186	-9.02678
62.479	41.8742	-8.91507
62.578	41.4321	-8.76627
62.677	40.9964	-8.58083
62.776	40.5714	-8.35969
62.875	40.1608	-8.10424
62.974	39.7681	-7.81626
63.073	39.3966	-7.49785
63.172	39.0491	-7.15136
63.271	38.7283	-6.77935
63.37	38.4364	-6.38458
63.469	38.1752	-5.9699
63.568	37.9466	-5.53827
63.667	37.7517	-5.09273
63.766	37.5918	-4.63639
63.865	37.4677	-4.17241
63.964	37.38	-3.70397
64.063	37.3291	-3.23431
64.162	37.3151	-2.76672
64.261	37.3379	-2.30451
64.36	37.3972	-1.85104
64.459	37.4924	-1.4097
64.558	37.6224	-0.98392
64.657	37.7863	-0.57714
64.756	37.9823	-0.19282
64.855	38.2086	0.1656
64.954	38.4629	0.49476
65.053	38.7424	0.79137
65.152	39.044	1.05229
65.251	39.364	1.27462
65.35	39.6983	1.45575
65.449	40.0422	1.59346
65.548	40.3906	1.686
65.647	40.738	1.73223
65.746	41.0787	1.7317
65.845	41.4063	1.68475
65.944	41.7147	1.59258
66.043	41.9976	1.45738
66.142	42.2489	1.28228
66.241	42.4629	1.07142
66.34	42.6343	0.82989
66.439	42.7587	0.56364
66.538	42.8325	0.27939
66.637	42.8531	-0.01559
66.736	42.8193	-0.31364
66.835	42.7309	-0.60695
66.934	42.5891	-0.88777
67.033	42.396	-1.14869
67.132	42.1551	-1.38279
67.231	41.8708	-1.58388
67.33	41.5483	-1.7466
67.429	41.1933	-1.86656
67.528	40.8119	-1.94036
67.627	40.4107	-1.96562
67.726	39.996	-1.94096
67.825	39.574	-1.86589
67.924	39.151	-1.74081
68.023	38.7325	-1.5668
68.122	38.3237	-1.34559
68.221	37.9293	-1.07942
68.32	37.5536	-0.7709
68.419	37.2002	-0.42295
68.518	36.8723	-0.03866
68.617	36.5724	0.37875
68.716	36.3028	0.82602
68.815	36.0652	1.29992
68.914	35.8609	1.79729
69.013	35.691	2.31506
69.112	35.5562	2.85029
69.211	35.457	3.40019
69.31	35.3938	3.96212
69.409	35.3666	4.53362
69.508	35.3754	5.11237
69.607	35.4203	5.69622
69.706	35.501	6.28315
69.805	35.6173	6.87128
69.904	35.7693	7.45884
70.003	35.9566	8.04415
70.102	36.1792	8.62558
70.201	36.4371	9.20157
70.3	36.7303	9.77053
70.399	37.059	10.3308
70.498	37.4232	10.8809
70.597	37.8233	11.4188
70.696	38.2594	11.9428
70.795	38.732	12.4507
70.894	39.2414	12.9401
70.993	39.7877	13.4087
71.092	40.3712	13.8534
71.191	40.9918	14.2712
71.29	41.6494	14.6586
71.389	42.3434	15.0119
71.488	43.0727	15.3269
71.587	43.8361	15.5992
71.686	44.6315	15.8243
71.785	45.456	15.9975
71.884	46.3062	16.1139
71.983	47.1778	16.1688
72.082	48.0652	16.1578
72.181	48.9623	16.0768
72.28	49.8616	15.9225
72.379	50.755	15.6925
72.478	51.6335	15.3854
72.577	52.4873	15.0011
72.676	53.3064	14.5414
72.775	54.0805	14.0095
72.874	54.7998	13.4105
72.973	55.4551	12.7515
73.072	56.0379	12.0411
73.171	56.5417	11.2896
73.27	56.9613	10.5084
73.369	57.2939	9.70994
73.468	57.5386	8.90687
73.567	57.697	8.11194
73.666	57.7727	7.33732
73.765	57.7716	6.59424
73.864	57.7012	5.89257
73.963	57.5702	5.24059
74.062	57.3888	4.64475
74.161	57.1673	4.10962
74.26	56.9167	3.63786
74.359	56.6477	3.23029
74.458	56.3707	2.88606
74.557	56.0952	2.60282
74.656	55.8303	2.37689
74.755	55.5837	2.20351
74.854	55.3625	2.07705
74.953	55.1722	1.99119
75.052	55.0177	1.93911
75.151	54.9023	1.91366
75.25	54.8288	1.90748
75.349	54.7985	1.91318
75.448	54.8118	1.92338
75.547	54.8683	1.93087
75.646	54.9665	1.92868
75.745	55.1041	1.91017
75.844	55.2781	1.86912
75.943	55.4844	1.79979
76.042	55.7187	1.69707
76.141	55.9755	1.55649
76.24	56.2491	1.37434
76.339	56.5332	1.14774
76.438	56.8212	0.87473
76.537	57.1063	0.55426
76.636	57.3815	0.18629
76.735	57.6399	-0.22821
76.834	57.8748	-0.68732
76.933	58.0799	-1.18814
77.032	58.2493	-1.72692
77.131	58.3779	-2.29909
77.23	58.4612	-2.89946
77.329	58.4956	-3.52228
77.428	58.4783	-4.16143
77.527	58.4076	-4.81057
77.626	58.2825	-5.46326
77.725	58.103	-6.11313
77.824	57.8699	-6.75402
77.923	57.5848	-7.38003
78.022	57.2498	-7.98566
78.121	56.8678	-8.56587
78.22	56.4422	-9.11608
78.319	55.9766	-9.63226
78.418	55.4751	-10.1109
78.517	54.9421	-10.549
78.616	54.3819	-10.9441
78.715	53.7992	-11.2944
78.814	53.1988	-11.5983
78.913	52.5855	-11.8551
79.012	51.9638	-12.0642
79.111	51.3387	-12.2258
79.21	50.7146	-12.3402
79.309	50.0962	-12.4086
79.408	49.4879	-12.4323
79.507	48.8938	-12.4131
79.606	48.318	-12.3533
79.705	47.7642	-12.2556
79.804	47.2357	-12.1229
79.903	46.7359	-11.9586
80.002	46.2673	-11.7665
80.101	45.8324	-11.5504
80.2	45.4332	-11.3146
80.299	45.071	-11.0637
80.398	44.747	-10.8021
80.497	44.4616	-10.5348
80.596	44.2149	-10.2667
80.695	44.0061	-10.0026
80.794	43.8341	-9.74757
80.893	43.6972	-9.50655
80.992	43.5927	-9.28429
81.091	43.5176	-9.08536
81.19	43.4682	-8.91405
81.289	43.4398	-8.77421
81.388	43.4274	-8.66918
81.487	43.4253	-8.60166
81.586	43.427	-8.57356
81.685	43.4259	-8.58587
81.784	43.4149	-8.63855
81.883	43.3867	-8.73042
81.982	43.334	-8.85907
82.081	43.2499	-9.02083
82.18	43.128	-9.2108
82.279	42.9626	-9.42288
82.378	42.7491	-9.64996
82.477	42.484	-9.88406
82.576	42.1655	-10.1166
82.675	41.793	-10.3388
82.774	41.3677	-10.5417
82.873	40.8922	-10.717
82.972	40.3706	-10.8566
83.071	39.8081	-10.9538
83.17	39.2112	-11.0026
83.269	38.5868	-10.9986
83.368	37.9425	-10.9384
83.467	37.2859	-10.8202
83.566	36.6245	-10.6433
83.665	35.9656	-10.4082
83.764	35.3162	-10.1164
83.863	34.6823	-9.77031
83.962	34.0695	-9.37294
84.061	33.4825	-8.92789
84.16	32.9253	-8.43907
84.259	32.4014	-7.91064
84.358	31.9132	-7.34684
84.457	31.4628	-6.7519
84.556	31.0514	-6.12997
84.655	30.6802	-5.48505
84.754	30.3494	-4.82095
84.853	30.0591	-4.14125
84.952	29.809	-3.44928
85.051	29.5988	-2.74811
85.15	29.4276	-2.04056
85.249	29.2946	-1.32919
85.348	29.1987	-0.6163
85.447	29.1389	0.09604
85.546	29.1141	0.80601
85.645	29.123	1.512
85.744	29.1646	2.21256
85.843	29.2377	2.90646
85.942	29.3412	3.59262
86.041	29.4742	4.27009
86.14	29.6357	4.93803
86.239	29.8249	5.59571
86.338	30.0409	6.24243
86.437	30.2834	6.87755
86.536	30.5516	7.50041
86.635	30.8452	8.11035
86.734	31.1638	8.70663
86.833	31.5071	9.28846
86.932	31.875	9.85492
87.031	32.2673	10.405
87.13	32.6836	10.9374
87.229	33.1239	11.4509
87.328	33.5877	11.944
87.427	34.0745	12.4149
87.526	34.5837	12.8619
87.625	35.1144	13.283
87.724	35.6653	13.6761
87.823	36.235	14.0392
87.922	36.8217	14.37
88.021	37.4229	14.6667
88.12	38.0361	14.9272
88.219	38.6581	15.15
88.318	39.2854	15.3336
88.417	39.9142	15.4771
88.516	40.5401	15.5802
88.615	41.1588	15.6431
88.714	41.7656	15.6665
88.813	42.3559	15.6523
88.912	42.9252	15.6026
89.011	43.4694	15.5208
89.11	43.9846	15.4106
89.209	44.4676	15.2767
89.308	44.9159	15.1241
89.407	45.3278	14.9585
89.506	45.7024	14.7857
89.605	46.04	14.6117
89.704	46.3417	14.4424
89.803	46.6095	14.2836
89.902	46.8465	14.1405
90.001	47.0562	14.0179
90.1	47.2433	13.9201
90.199	47.4124	13.8504
90.298	47.5692	13.8115
90.397	47.7192	13.8052
90.496	47.8683	13.8326
90.595	48.0223	13.894
90.694	48.1871	13.9888
90.793	48.3683	14.1158
90.892	48.5714	14.2731
90.991	48.8015	14.4583
91.09	49.0638	14.6683
91.189	49.3626	14.8994
91.288	49.7022	15.1477
91.387	50.0866	15.4087
91.486	50.5191	15.6773
91.585	51.0029	15.9483
91.684	51.5405	16.2158
91.783	52.1343	16.4738
91.882	52.7858	16.7155
91.981	53.4961	16.9339
92.08	54.2659	17.1215
92.179	55.0948	17.2707
92.278	55.9819	17.373
92.377	56.925	17.4198
92.476	57.9213	17.4024
92.575	58.9664	17.3116
92.674	60.0547	17.1382
92.773	61.1792	16.8735
92.872	62.331	16.5088
92.971	63.4998	16.0361
93.07	64.6734	15.4488
93.169	65.8378	14.7412
93.268	66.9777	13.9099
93.367	68.0762	12.9536
93.466	69.1156	11.8736
93.565	70.0777	10.6746
93.664	70.9444	9.36431
93.763	71.6985	7.95393
93.862	72.3247	6.45805
93.961	72.8097	4.89426
94.06	73.1437	3.28271
94.159	73.3207	1.64537
94.258	73.3385	0.0052
94.357	73.1995	-1.61481
94.456	72.9103	-3.19263
94.555	72.4812	-4.70803
94.654	71.9259	-6.14341
94.753	71.2609	-7.48434
94.852	70.5041	-8.71996
94.951	69.6748	-9.84309
95.05	68.7921	-10.8502
95.149	67.8747	-11.7412
95.248	66.9404	-12.519
95.347	66.0051	-13.1891
95.446	65.083	-13.7594
95.545	64.1862	-14.2393
95.644	63.3246	-14.6393
95.743	62.5059	-14.9711
95.842	61.7357	-15.2465
95.941	61.0175	-15.4777
96.04	60.3529	-15.6766
96.139	59.7415	-15.8549
96.238	59.1814	-16.0238
96.337	58.6689	-16.1937
96.436	58.199	-16.374
96.535	57.7652	-16.5732
96.634	57.3599	-16.7985
96.733	56.9742	-17.0559
96.832	56.5986	-17.3495
96.931	56.2227	-17.6819
97.03	55.8357	-18.0537
97.129	55.427	-18.4638
97.228	54.9859	-18.9087
97.327	54.5025	-19.3831
97.426	53.968	-19.8798
97.525	53.3747	-20.3896
97.624	52.7173	-20.9022
97.723	51.992	-21.4061
97.822	51.1978	-21.8891
97.921	50.3356	-22.3392
98.02	49.4091	-22.7446
98.119	48.4239	-23.0946
98.218	47.3876	-23.3797
98.317	46.3092	-23.5922
98.416	45.1988	-23.7264
98.515	44.0671	-23.7786
98.614	42.925	-23.7469
98.713	41.7829	-23.6315
98.812	40.651	-23.4343
98.911	39.5382	-23.1586
99.01	38.4526	-22.8088
99.109	37.4011	-22.3901
99.208	36.3893	-21.9084
99.307	35.4217	-21.3701
99.406	34.5018	-20.7813
99.505	33.6319	-20.1484
99.604	32.8134	-19.4774
99.703	32.047	-18.7741
99.802	31.3328	-18.0439
99.901	30.6702	-17.2918
100	30.0582	-16.5221

## Sheet: Figure 2(e)
Data Corresponds to Evolution of the Antenna
Frequency (GHz)	S11 (dB)	Frequency (GHz)	S11 (dB)	Frequency (GHz)	S11 (dB)	Frequency (GHz)	S11 (dB)
1	-0.43796	1	-0.30492	1	-0.44657	1	-0.41778
1.099	-0.47991	1.099	-0.41058	1.099	-0.52595	1.099	-0.49331
1.198	-0.53001	1.198	-0.52805	1.198	-0.61574	1.198	-0.57906
1.297	-0.58927	1.297	-0.65784	1.297	-0.7167	1.297	-0.67583
1.396	-0.6587	1.396	-0.80054	1.396	-0.82964	1.396	-0.78447
1.495	-0.73935	1.495	-0.95677	1.495	-0.95545	1.495	-0.9059
1.594	-0.83232	1.594	-1.12723	1.594	-1.0951	1.594	-1.04109
1.693	-0.93872	1.693	-1.31268	1.693	-1.24959	1.693	-1.19111
1.792	-1.05973	1.792	-1.51398	1.792	-1.42003	1.792	-1.35707
1.891	-1.19656	1.891	-1.73205	1.891	-1.60761	1.891	-1.54018
1.99	-1.35047	1.99	-1.96792	1.99	-1.81363	1.99	-1.74175
2.089	-1.5228	2.089	-2.22273	2.089	-2.03949	2.089	-1.9632
2.188	-1.71494	2.188	-2.49773	2.188	-2.28673	2.188	-2.20607
2.287	-1.92842	2.287	-2.79434	2.287	-2.55706	2.287	-2.47208
2.386	-2.16486	2.386	-3.11412	2.386	-2.85237	2.386	-2.76311
2.485	-2.42603	2.485	-3.45885	2.485	-3.17477	2.485	-3.08126
2.584	-2.7139	2.584	-3.83053	2.584	-3.52666	2.584	-3.42893
2.683	-3.03067	2.683	-4.23144	2.683	-3.91077	2.683	-3.80883
2.782	-3.37878	2.782	-4.66417	2.782	-4.33023	2.782	-4.22407
2.881	-3.76107	2.881	-5.13174	2.881	-4.78867	2.881	-4.67826
2.98	-4.18078	2.98	-5.63761	2.98	-5.29037	2.98	-5.17568
3.079	-4.64172	3.079	-6.18585	3.079	-5.8404	3.079	-5.72135
3.178	-5.1484	3.178	-6.78122	3.178	-6.44483	3.178	-6.32137
3.277	-5.70626	3.277	-7.42939	3.277	-7.11105	3.277	-6.98315
3.376	-6.32191	3.376	-8.13704	3.376	-7.84812	3.376	-7.71583
3.475	-7.00359	3.475	-8.9122	3.475	-8.66732	3.475	-8.53091
3.574	-7.76173	3.574	-9.76437	3.574	-9.58282	3.574	-9.443
3.673	-8.60983	3.673	-10.7047	3.673	-10.6126	3.673	-10.471
3.772	-9.56584	3.772	-11.7458	3.772	-11.7791	3.772	-11.6394
3.871	-10.6544	3.871	-12.9006	3.871	-13.11	3.871	-12.9803
3.97	-11.9105	3.97	-14.1784	3.97	-14.6353	3.97	-14.5334
4.069	-13.3867	4.069	-15.5739	4.069	-16.3728	4.069	-16.34
4.168	-15.1663	4.168	-17.04	4.168	-18.2725	4.168	-18.4041
4.267	-17.3939	4.267	-18.4291	4.267	-20.0484	4.267	-20.5316
4.366	-20.3509	4.366	-19.4274	4.366	-20.9563	4.366	-21.9356
4.465	-24.6815	4.465	-19.6519	4.465	-20.3602	4.465	-21.536
4.564	-31.6851	4.564	-19.0248	4.564	-18.7594	4.564	-19.7589
4.663	-30.3406	4.663	-17.8733	4.663	-16.9538	4.663	-17.7251
4.762	-24.0079	4.762	-16.5614	4.762	-15.2897	4.762	-15.8912
4.861	-20.1682	4.861	-15.2873	4.861	-13.8385	4.861	-14.3245
4.96	-17.5393	4.96	-14.1237	4.96	-12.5877	4.96	-12.9948
5.059	-15.5737	5.059	-13.0858	5.059	-11.5081	5.059	-11.8599
5.158	-14.0246	5.158	-12.1676	5.158	-10.572	5.158	-10.8842
5.257	-12.7626	5.257	-11.3573	5.257	-9.7563	5.257	-10.0396
5.356	-11.7116	5.356	-10.6423	5.356	-9.04299	5.356	-9.30495
5.455	-10.8234	5.455	-10.0113	5.455	-8.41782	5.455	-8.66388
5.554	-10.0657	5.554	-9.45459	5.554	-7.86962	5.554	-8.10386
5.653	-9.41553	5.653	-8.96424	5.653	-7.38955	5.653	-7.6151
5.752	-8.85633	5.752	-8.53351	5.752	-6.97053	5.752	-7.18984
5.851	-8.37565	5.851	-8.15687	5.851	-6.60688	5.851	-6.8219
5.95	-7.96391	5.95	-7.82973	5.95	-6.29403	5.95	-6.50631
6.049	-7.61367	6.049	-7.54828	6.049	-6.02823	6.049	-6.23907
6.148	-7.31898	6.148	-7.30935	6.148	-5.80645	6.148	-6.0169
6.247	-7.07506	6.247	-7.11029	6.247	-5.62624	6.247	-5.83719
6.346	-6.87805	6.346	-6.94889	6.346	-5.48559	6.346	-5.69778
6.445	-6.72472	6.445	-6.82333	6.445	-5.38295	6.445	-5.59698
6.544	-6.61243	6.544	-6.73205	6.544	-5.31705	6.544	-5.53346
6.643	-6.53894	6.643	-6.6738	6.643	-5.28698	6.643	-5.5062
6.742	-6.50234	6.742	-6.64753	6.742	-5.29208	6.742	-5.51447
6.841	-6.50101	6.841	-6.65239	6.841	-5.33195	6.841	-5.55781
6.94	-6.53348	6.94	-6.68768	6.94	-5.40644	6.94	-5.636
7.039	-6.59845	7.039	-6.75288	7.039	-5.5156	7.039	-5.74908
7.138	-6.6947	7.138	-6.84755	7.138	-5.65976	7.138	-5.89729
7.237	-6.82102	7.237	-6.97137	7.237	-5.83946	7.237	-6.08117
7.336	-6.97618	7.336	-7.12411	7.336	-6.0555	7.336	-6.30147
7.435	-7.15883	7.435	-7.30557	7.435	-6.30892	7.435	-6.55925
7.534	-7.36745	7.534	-7.5156	7.534	-6.6011	7.534	-6.85586
7.633	-7.60026	7.633	-7.75403	7.633	-6.93372	7.633	-7.19303
7.732	-7.85509	7.732	-8.02066	7.732	-7.30882	7.732	-7.57286
7.831	-8.1293	7.831	-8.31517	7.831	-7.7289	7.831	-7.99795
7.93	-8.4196	7.93	-8.63706	7.93	-8.19691	7.93	-8.47147
8.029	-8.72196	8.029	-8.98557	8.029	-8.71638	8.029	-8.9973
8.128	-9.03148	8.128	-9.3595	8.128	-9.29151	8.128	-9.58015
8.227	-9.34224	8.227	-9.75711	8.227	-9.92721	8.227	-10.2258
8.326	-9.64734	8.326	-10.1758	8.326	-10.6292	8.326	-10.9415
8.425	-9.93898	8.425	-10.612	8.425	-11.4041	8.425	-11.7361
8.524	-10.2087	8.524	-11.0606	8.524	-12.2589	8.524	-12.6207
8.623	-10.4478	8.623	-11.5147	8.623	-13.2007	8.623	-13.6092
8.722	-10.6482	8.722	-11.9656	8.722	-14.235	8.722	-14.7189
8.821	-10.803	8.821	-12.4017	8.821	-15.3615	8.821	-15.9709
8.92	-10.9075	8.92	-12.8097	8.92	-16.5656	8.92	-17.3884
9.019	-10.9596	9.019	-13.1744	9.019	-17.8004	9.019	-18.9904
9.118	-10.9602	9.118	-13.4801	9.118	-18.9578	9.118	-20.7656
9.217	-10.9131	9.217	-13.7128	9.217	-19.8438	9.217	-22.5937
9.316	-10.8242	9.316	-13.8621	9.316	-20.2266	9.316	-24.076
9.415	-10.7011	9.415	-13.9236	9.415	-19.9996	9.415	-24.5263
9.514	-10.5516	9.514	-13.8993	9.514	-19.2859	9.514	-23.7181
9.613	-10.384	9.613	-13.7974	9.613	-18.319	9.613	-22.2449
9.712	-10.2055	9.712	-13.631	9.712	-17.2858	9.712	-20.6801
9.811	-10.0226	9.811	-13.4149	9.811	-16.2881	9.811	-19.252
9.91	-9.84087	9.91	-13.1643	9.91	-15.3689	9.91	-18.0088
10.009	-9.66459	10.009	-12.8931	10.009	-14.5407	10.009	-16.9403
10.108	-9.49717	10.108	-12.6128	10.108	-13.803	10.108	-16.0236
10.207	-9.34114	10.207	-12.3329	10.207	-13.1496	10.207	-15.2357
10.306	-9.19827	10.306	-12.0602	10.306	-12.5731	10.306	-14.5572
10.405	-9.06972	10.405	-11.8	10.405	-12.0659	10.405	-13.9721
10.504	-8.95611	10.504	-11.5557	10.504	-11.6211	10.504	-13.4677
10.603	-8.85765	10.603	-11.3295	10.603	-11.2324	10.603	-13.0334
10.702	-8.7742	10.702	-11.123	10.702	-10.8944	10.702	-12.6606
10.801	-8.70535	10.801	-10.9365	10.801	-10.6021	10.801	-12.3423
10.9	-8.65044	10.9	-10.7703	10.9	-10.3513	10.9	-12.0722
10.999	-8.60864	10.999	-10.6238	10.999	-10.1382	10.999	-11.8453
11.098	-8.57897	11.098	-10.4966	11.098	-9.95924	11.098	-11.6569
11.197	-8.56034	11.197	-10.3877	11.197	-9.81122	11.197	-11.503
11.296	-8.55155	11.296	-10.296	11.296	-9.69119	11.296	-11.3799
11.395	-8.55137	11.395	-10.2203	11.395	-9.59632	11.395	-11.2842
11.494	-8.55854	11.494	-10.1593	11.494	-9.52394	11.494	-11.2125
11.593	-8.57179	11.593	-10.1116	11.593	-9.47142	11.593	-11.1619
11.692	-8.58989	11.692	-10.0758	11.692	-9.43625	11.692	-11.1294
11.791	-8.6117	11.791	-10.0502	11.791	-9.41591	11.791	-11.1122
11.89	-8.63616	11.89	-10.0333	11.89	-9.40795	11.89	-11.1075
11.989	-8.66232	11.989	-10.0236	11.989	-9.40995	11.989	-11.1125
12.088	-8.68942	12.088	-10.0195	12.088	-9.41955	12.088	-11.1248
12.187	-8.71687	12.187	-10.0195	12.187	-9.43446	12.187	-11.1419
12.286	-8.74426	12.286	-10.0221	12.286	-9.4525	12.286	-11.1616
12.385	-8.77141	12.385	-10.0262	12.385	-9.47165	12.385	-11.1816
12.484	-8.79835	12.484	-10.0303	12.484	-9.49006	12.484	-11.2004
12.583	-8.8253	12.583	-10.0336	12.583	-9.50612	12.583	-11.2164
12.682	-8.85268	12.682	-10.0351	12.682	-9.5185	12.682	-11.2285
12.781	-8.8811	12.781	-10.0342	12.781	-9.52619	12.781	-11.2359
12.88	-8.91131	12.88	-10.0304	12.88	-9.5285	12.88	-11.2382
12.979	-8.94418	12.979	-10.0235	12.979	-9.52509	12.979	-11.2355
13.078	-8.98069	13.078	-10.0136	13.078	-9.51596	13.078	-11.228
13.177	-9.02188	13.177	-10.0008	13.177	-9.50146	13.177	-11.2165
13.276	-9.06884	13.276	-9.98556	13.276	-9.48221	13.276	-11.202
13.375	-9.12267	13.375	-9.96847	13.375	-9.45906	13.375	-11.1855
13.474	-9.18446	13.474	-9.95022	13.474	-9.43311	13.474	-11.1685
13.573	-9.25526	13.573	-9.93165	13.573	-9.40555	13.573	-11.1524
13.672	-9.33612	13.672	-9.91366	13.672	-9.3777	13.672	-11.1387
13.771	-9.42799	13.771	-9.89717	13.771	-9.3509	13.771	-11.1289
13.87	-9.53177	13.87	-9.88314	13.87	-9.3265	13.87	-11.1245
13.969	-9.64829	13.969	-9.8725	13.969	-9.30578	13.969	-11.1268
14.068	-9.77829	14.068	-9.86616	14.068	-9.28998	14.068	-11.1371
14.167	-9.92242	14.167	-9.86495	14.167	-9.28021	14.167	-11.1567
14.266	-10.0812	14.266	-9.86964	14.266	-9.2775	14.266	-11.1867
14.365	-10.2552	14.365	-9.88089	14.365	-9.28271	14.365	-11.2279
14.464	-10.4446	14.464	-9.89931	14.464	-9.2966	14.464	-11.2813
14.563	-10.6496	14.563	-9.92534	14.563	-9.31976	14.563	-11.3475
14.662	-10.8704	14.662	-9.95937	14.662	-9.35266	14.662	-11.427
14.761	-11.1067	14.761	-10.0016	14.761	-9.39561	14.761	-11.5203
14.86	-11.3583	14.86	-10.0522	14.86	-9.44878	14.86	-11.6278
14.959	-11.6246	14.959	-10.1112	14.959	-9.51219	14.959	-11.7495
15.058	-11.9049	15.058	-10.1783	15.058	-9.5857	15.058	-11.8856
15.157	-12.1979	15.157	-10.2534	15.157	-9.66902	15.157	-12.0358
15.256	-12.5022	15.256	-10.3359	15.256	-9.76173	15.256	-12.1999
15.355	-12.8158	15.355	-10.4255	15.355	-9.86322	15.355	-12.3774
15.454	-13.1365	15.454	-10.5212	15.454	-9.97273	15.454	-12.5678
15.553	-13.4611	15.553	-10.6224	15.553	-10.0893	15.553	-12.77
15.652	-13.7863	15.652	-10.728	15.652	-10.212	15.652	-12.983
15.751	-14.1078	15.751	-10.8368	15.751	-10.3394	15.751	-13.2054
15.85	-14.421	15.85	-10.9476	15.85	-10.4701	15.85	-13.4354
15.949	-14.7208	15.949	-11.0589	15.949	-10.6026	15.949	-13.6712
16.048	-15.0018	16.048	-11.1693	16.048	-10.7353	16.048	-13.9102
16.147	-15.2583	16.147	-11.2771	16.147	-10.8663	16.147	-14.1499
16.246	-15.4852	16.246	-11.3808	16.246	-10.9939	16.246	-14.3871
16.345	-15.6779	16.345	-11.4786	16.345	-11.1161	16.345	-14.6185
16.444	-15.8329	16.444	-11.5691	16.444	-11.2311	16.444	-14.8406
16.543	-15.948	16.543	-11.6507	16.543	-11.3373	16.543	-15.0497
16.642	-16.0225	16.642	-11.7221	16.642	-11.4331	16.642	-15.2422
16.741	-16.0574	16.741	-11.7823	16.741	-11.5172	16.741	-15.4147
16.84	-16.055	16.84	-11.8304	16.84	-11.5885	16.84	-15.5642
16.939	-16.0188	16.939	-11.8659	16.939	-11.6464	16.939	-15.6883
17.038	-15.9529	17.038	-11.8886	17.038	-11.6906	17.038	-15.7856
17.137	-15.8621	17.137	-11.8987	17.137	-11.7212	17.137	-15.8554
17.236	-15.751	17.236	-11.8966	17.236	-11.7386	17.236	-15.8981
17.335	-15.6241	17.335	-11.8832	17.335	-11.7436	17.335	-15.9149
17.434	-15.4852	17.434	-11.8595	17.434	-11.7374	17.434	-15.908
17.533	-15.3379	17.533	-11.8268	17.533	-11.7212	17.533	-15.8803
17.632	-15.1851	17.632	-11.7865	17.632	-11.6967	17.632	-15.8348
17.731	-15.0291	17.731	-11.7402	17.731	-11.6654	17.731	-15.7753
17.83	-14.8717	17.83	-11.6896	17.83	-11.6291	17.83	-15.7051
17.929	-14.7143	17.929	-11.6363	17.929	-11.5896	17.929	-15.628
18.028	-14.5579	18.028	-11.5817	18.028	-11.5484	18.028	-15.5472
18.127	-14.4031	18.127	-11.5276	18.127	-11.5072	18.127	-15.4657
18.226	-14.2506	18.226	-11.4754	18.226	-11.4676	18.226	-15.3864
18.325	-14.1004	18.325	-11.4263	18.325	-11.4308	18.325	-15.3116
18.424	-13.9528	18.424	-11.3817	18.424	-11.3983	18.424	-15.2435
18.523	-13.808	18.523	-11.3427	18.523	-11.3711	18.523	-15.184
18.622	-13.6659	18.622	-11.3103	18.622	-11.3502	18.622	-15.1346
18.721	-13.5265	18.721	-11.2855	18.721	-11.3366	18.721	-15.0968
18.82	-13.3901	18.82	-11.2691	18.82	-11.331	18.82	-15.0715
18.919	-13.2568	18.919	-11.2617	18.919	-11.3343	18.919	-15.06
19.018	-13.1266	19.018	-11.2642	19.018	-11.3469	19.018	-15.0629
19.117	-13	19.117	-11.2769	19.117	-11.3694	19.117	-15.0813
19.216	-12.8771	19.216	-11.3005	19.216	-11.4023	19.216	-15.1156
19.315	-12.7584	19.315	-11.3354	19.315	-11.446	19.315	-15.1666
19.414	-12.6442	19.414	-11.3819	19.414	-11.5009	19.414	-15.235
19.513	-12.535	19.513	-11.4405	19.513	-11.5673	19.513	-15.3213
19.612	-12.4312	19.612	-11.5115	19.612	-11.6454	19.612	-15.4263
19.711	-12.3333	19.711	-11.595	19.711	-11.7356	19.711	-15.5505
19.81	-12.2419	19.81	-11.6915	19.81	-11.8381	19.81	-15.6947
19.909	-12.1573	19.909	-11.801	19.909	-11.953	19.909	-15.8597
20.008	-12.0801	20.008	-11.9237	20.008	-12.0806	20.008	-16.0464
20.107	-12.0107	20.107	-12.0599	20.107	-12.221	20.107	-16.2557
20.206	-11.9496	20.206	-12.2096	20.206	-12.3742	20.206	-16.4888
20.305	-11.897	20.305	-12.3728	20.305	-12.5405	20.305	-16.7468
20.404	-11.8533	20.404	-12.5497	20.404	-12.7198	20.404	-17.0313
20.503	-11.8188	20.503	-12.74	20.503	-12.9121	20.503	-17.3439
20.602	-11.7936	20.602	-12.9437	20.602	-13.1173	20.602	-17.6865
20.701	-11.778	20.701	-13.1606	20.701	-13.3351	20.701	-18.0613
20.8	-11.7718	20.8	-13.3902	20.8	-13.5652	20.8	-18.4709
20.899	-11.7752	20.899	-13.632	20.899	-13.8071	20.899	-18.9184
20.998	-11.788	20.998	-13.8853	20.998	-14.0599	20.998	-19.4075
21.097	-11.8101	21.097	-14.149	21.097	-14.3226	21.097	-19.9426
21.196	-11.841	21.196	-14.4218	21.196	-14.5939	21.196	-20.5288
21.295	-11.8805	21.295	-14.702	21.295	-14.8719	21.295	-21.1727
21.394	-11.9281	21.394	-14.9873	21.394	-15.1542	21.394	-21.8821
21.493	-11.983	21.493	-15.2751	21.493	-15.4379	21.493	-22.667
21.592	-12.0447	21.592	-15.5619	21.592	-15.7194	21.592	-23.5399
21.691	-12.1122	21.691	-15.8439	21.691	-15.9943	21.691	-24.5164
21.79	-12.1845	21.79	-16.1162	21.79	-16.2574	21.79	-25.6171
21.889	-12.2606	21.889	-16.3737	21.889	-16.503	21.889	-26.8678
21.988	-12.3392	21.988	-16.6104	21.988	-16.7248	21.988	-28.3001
22.087	-12.4191	22.087	-16.8203	22.087	-16.9163	22.087	-29.9473
22.186	-12.4989	22.186	-16.9973	22.186	-17.0711	22.186	-31.8211
22.285	-12.577	22.285	-17.1361	22.285	-17.1838	22.285	-33.8221
22.384	-12.652	22.384	-17.2321	22.384	-17.2501	22.384	-35.4893
22.483	-12.7225	22.483	-17.2823	22.483	-17.2675	22.483	-35.8828
22.582	-12.7869	22.582	-17.2856	22.582	-17.2358	22.582	-34.7196
22.681	-12.844	22.681	-17.2428	22.681	-17.1567	22.681	-32.8813
22.78	-12.8925	22.78	-17.1566	22.78	-17.0341	22.78	-31.0514
22.879	-12.9315	22.879	-17.0311	22.879	-16.8731	22.879	-29.4325
22.978	-12.9602	22.978	-16.8718	22.978	-16.6802	22.978	-28.0395
23.077	-12.9782	23.077	-16.6846	23.077	-16.4619	23.077	-26.8432
23.176	-12.9851	23.176	-16.4758	23.176	-16.225	23.176	-25.8106
23.275	-12.9813	23.275	-16.2513	23.275	-15.9757	23.275	-24.9138
23.374	-12.967	23.374	-16.0166	23.374	-15.7197	23.374	-24.1307
23.473	-12.943	23.473	-15.7766	23.473	-15.4619	23.473	-23.444
23.572	-12.9102	23.572	-15.5356	23.572	-15.2063	23.572	-22.8404
23.671	-12.8698	23.671	-15.2971	23.671	-14.9564	23.671	-22.3095
23.77	-12.8232	23.77	-15.0639	23.77	-14.715	23.77	-21.8429
23.869	-12.7716	23.869	-14.8385	23.869	-14.4843	23.869	-21.434
23.968	-12.7168	23.968	-14.6226	23.968	-14.266	23.968	-21.0775
24.067	-12.66	24.067	-14.4178	24.067	-14.0615	24.067	-20.7691
24.166	-12.6029	24.166	-14.225	24.166	-13.8716	24.166	-20.5052
24.265	-12.5468	24.265	-14.0451	24.265	-13.6972	24.265	-20.2831
24.364	-12.4932	24.364	-13.8787	24.364	-13.5388	24.364	-20.1003
24.463	-12.4432	24.463	-13.7261	24.463	-13.3967	24.463	-19.955
24.562	-12.3981	24.562	-13.5876	24.562	-13.271	24.562	-19.8458
24.661	-12.3588	24.661	-13.4631	24.661	-13.1619	24.661	-19.7713
24.76	-12.3263	24.76	-13.3527	24.76	-13.0694	24.76	-19.7307
24.859	-12.3015	24.859	-13.2563	24.859	-12.9932	24.859	-19.7233
24.958	-12.2849	24.958	-13.1737	24.958	-12.9333	24.958	-19.7486
25.057	-12.2773	25.057	-13.1045	25.057	-12.8893	25.057	-19.8063
25.156	-12.279	25.156	-13.0485	25.156	-12.8609	25.156	-19.8964
25.255	-12.2904	25.255	-13.0053	25.255	-12.8477	25.255	-20.019
25.354	-12.3118	25.354	-12.9742	25.354	-12.8492	25.354	-20.1741
25.453	-12.3435	25.453	-12.955	25.453	-12.8648	25.453	-20.3622
25.552	-12.3855	25.552	-12.9467	25.552	-12.8937	25.552	-20.5836
25.651	-12.4377	25.651	-12.9489	25.651	-12.9352	25.651	-20.8388
25.75	-12.5003	25.75	-12.9608	25.75	-12.9884	25.75	-21.1283
25.849	-12.5728	25.849	-12.9814	25.849	-13.0521	25.849	-21.4522
25.948	-12.6552	25.948	-13.0098	25.948	-13.1253	25.948	-21.8108
26.047	-12.747	26.047	-13.045	26.047	-13.2064	26.047	-22.2038
26.146	-12.8478	26.146	-13.0859	26.146	-13.294	26.146	-22.6302
26.245	-12.957	26.245	-13.1313	26.245	-13.3862	26.245	-23.0877
26.344	-13.0739	26.344	-13.1797	26.344	-13.4811	26.344	-23.5724
26.443	-13.1977	26.443	-13.2299	26.443	-13.5767	26.443	-24.0778
26.542	-13.3275	26.542	-13.2803	26.542	-13.6707	26.542	-24.5934
26.641	-13.4622	26.641	-13.3295	26.641	-13.7607	26.641	-25.104
26.74	-13.6006	26.74	-13.3758	26.74	-13.8441	26.74	-25.5877
26.839	-13.7411	26.839	-13.4178	26.839	-13.9187	26.839	-26.0164
26.938	-13.8824	26.938	-13.4539	26.938	-13.982	26.938	-26.357
27.037	-14.0225	27.037	-13.4828	27.037	-14.0317	27.037	-26.576
27.136	-14.1595	27.136	-13.5031	27.136	-14.0659	27.136	-26.6475
27.235	-14.2915	27.235	-13.5137	27.235	-14.0831	27.235	-26.5607
27.334	-14.4163	27.334	-13.5137	27.334	-14.0821	27.334	-26.3236
27.433	-14.5314	27.433	-13.5023	27.433	-14.0622	27.433	-25.9599
27.532	-14.6346	27.532	-13.4793	27.532	-14.0233	27.532	-25.5022
27.631	-14.7237	27.631	-13.4443	27.631	-13.9659	27.631	-24.9836
27.73	-14.7963	27.73	-13.3975	27.73	-13.8909	27.73	-24.4327
27.829	-14.8505	27.829	-13.3393	27.829	-13.7995	27.829	-23.8719
27.928	-14.8846	27.928	-13.2704	27.928	-13.6935	27.928	-23.3169
28.027	-14.8971	28.027	-13.1915	28.027	-13.5747	28.027	-22.7783
28.126	-14.8872	28.126	-13.1035	28.126	-13.4453	28.126	-22.2626
28.225	-14.8543	28.225	-13.0077	28.225	-13.3072	28.225	-21.7737
28.324	-14.7984	28.324	-12.9052	28.324	-13.1626	28.324	-21.3135
28.423	-14.7202	28.423	-12.7971	28.423	-13.0134	28.423	-20.8826
28.522	-14.6206	28.522	-12.6847	28.522	-12.8614	28.522	-20.4808
28.621	-14.501	28.621	-12.5692	28.621	-12.7083	28.621	-20.1074
28.72	-14.3633	28.72	-12.4516	28.72	-12.5556	28.72	-19.7616
28.819	-14.2093	28.819	-12.333	28.819	-12.4044	28.819	-19.4422
28.918	-14.0412	28.918	-12.2143	28.918	-12.2559	28.918	-19.1481
29.017	-13.8613	29.017	-12.0964	29.017	-12.111	29.017	-18.8779
29.116	-13.6717	29.116	-11.9799	29.116	-11.9702	29.116	-18.6307
29.215	-13.4748	29.215	-11.8655	29.215	-11.8343	29.215	-18.4052
29.314	-13.2725	29.314	-11.7537	29.314	-11.7035	29.314	-18.2003
29.413	-13.0669	29.413	-11.6449	29.413	-11.5781	29.413	-18.015
29.512	-12.8597	29.512	-11.5395	29.512	-11.4583	29.512	-17.8482
29.611	-12.6525	29.611	-11.4376	29.611	-11.3442	29.611	-17.699
29.71	-12.4469	29.71	-11.3395	29.71	-11.2357	29.71	-17.5665
29.809	-12.2441	29.809	-11.2452	29.809	-11.1327	29.809	-17.4499
29.908	-12.0454	29.908	-11.1548	29.908	-11.0352	29.908	-17.3483
30.007	-11.8517	30.007	-11.0683	30.007	-10.943	30.007	-17.261
30.106	-11.664	30.106	-10.9856	30.106	-10.8558	30.106	-17.1873
30.205	-11.4829	30.205	-10.9065	30.205	-10.7734	30.205	-17.1263
30.304	-11.3092	30.304	-10.8311	30.304	-10.6956	30.304	-17.0776
30.403	-11.1434	30.403	-10.7591	30.403	-10.6221	30.403	-17.0403
30.502	-10.986	30.502	-10.6904	30.502	-10.5527	30.502	-17.014
30.601	-10.8373	30.601	-10.6248	30.601	-10.4872	30.601	-16.998
30.7	-10.6976	30.7	-10.5622	30.7	-10.4254	30.7	-16.9918
30.799	-10.5673	30.799	-10.5024	30.799	-10.367	30.799	-16.9948
30.898	-10.4464	30.898	-10.4452	30.898	-10.3118	30.898	-17.0065
30.997	-10.3351	30.997	-10.3904	30.997	-10.2598	30.997	-17.0264
31.096	-10.2333	31.096	-10.3381	31.096	-10.2108	31.096	-17.0539
31.195	-10.1413	31.195	-10.2879	31.195	-10.1646	31.195	-17.0887
31.294	-10.0588	31.294	-10.2399	31.294	-10.1212	31.294	-17.1303
31.393	-9.98574	31.393	-10.1939	31.393	-10.0805	31.393	-17.1781
31.492	-9.92204	31.492	-10.15	31.492	-10.0424	31.492	-17.2317
31.591	-9.86746	31.591	-10.1079	31.591	-10.0069	31.591	-17.2908
31.69	-9.82176	31.69	-10.0678	31.69	-9.97409	31.69	-17.3548
31.789	-9.78464	31.789	-10.0297	31.789	-9.94382	31.789	-17.4235
31.888	-9.75575	31.888	-9.99341	31.888	-9.91612	31.888	-17.4962
31.987	-9.73469	31.987	-9.95911	31.987	-9.891	31.987	-17.5728
32.086	-9.72102	32.086	-9.92681	32.086	-9.86844	32.086	-17.6527
32.185	-9.71423	32.185	-9.89654	32.185	-9.84846	32.185	-17.7356
32.284	-9.7138	32.284	-9.86835	32.284	-9.83102	32.284	-17.8212
32.383	-9.71912	32.383	-9.84229	32.383	-9.8161	32.383	-17.909
32.482	-9.72957	32.482	-9.81842	32.482	-9.80368	32.482	-17.9988
32.581	-9.7445	32.581	-9.79679	32.581	-9.79368	32.581	-18.0902
32.68	-9.76319	32.68	-9.77745	32.68	-9.78605	32.68	-18.183
32.779	-9.78493	32.779	-9.76044	32.779	-9.7807	32.779	-18.2768
32.878	-9.80898	32.878	-9.74578	32.878	-9.77753	32.878	-18.3715
32.977	-9.83461	32.977	-9.73351	32.977	-9.77642	32.977	-18.4669
33.076	-9.86108	33.076	-9.72364	33.076	-9.77725	33.076	-18.5628
33.175	-9.88769	33.175	-9.71618	33.175	-9.77987	33.175	-18.6592
33.274	-9.91377	33.274	-9.7111	33.274	-9.78413	33.274	-18.7559
33.373	-9.93869	33.373	-9.70841	33.373	-9.78986	33.373	-18.8531
33.472	-9.9619	33.472	-9.70805	33.472	-9.79692	33.472	-18.9508
33.571	-9.98293	33.571	-9.71001	33.571	-9.80513	33.571	-19.0491
33.67	-10.0014	33.67	-9.71422	33.67	-9.81434	33.67	-19.1482
33.769	-10.017	33.769	-9.72064	33.769	-9.82441	33.769	-19.2485
33.868	-10.0296	33.868	-9.7292	33.868	-9.83521	33.868	-19.3504
33.967	-10.0392	33.967	-9.73984	33.967	-9.84662	33.967	-19.4542
34.066	-10.0457	34.066	-9.75251	34.066	-9.85856	34.066	-19.5605
34.165	-10.0494	34.165	-9.76713	34.165	-9.87097	34.165	-19.6699
34.264	-10.0506	34.264	-9.78365	34.264	-9.88381	34.264	-19.783
34.363	-10.0496	34.363	-9.80202	34.363	-9.89708	34.363	-19.9006
34.462	-10.047	34.462	-9.8222	34.462	-9.91083	34.462	-20.0236
34.561	-10.0432	34.561	-9.84415	34.561	-9.92511	34.561	-20.1526
34.66	-10.0389	34.66	-9.86784	34.66	-9.94004	34.66	-20.2888
34.759	-10.0346	34.759	-9.89328	34.759	-9.95574	34.759	-20.4331
34.858	-10.0312	34.858	-9.92047	34.858	-9.9724	34.858	-20.5865
34.957	-10.0292	34.957	-9.94943	34.957	-9.9902	34.957	-20.7503
35.056	-10.0294	35.056	-9.98019	35.056	-10.0094	35.056	-20.9256
35.155	-10.0323	35.155	-10.0128	35.155	-10.0301	35.155	-21.1137
35.254	-10.0388	35.254	-10.0474	35.254	-10.0528	35.254	-21.316
35.353	-10.0493	35.353	-10.0839	35.353	-10.0776	35.353	-21.5338
35.452	-10.0645	35.452	-10.1226	35.452	-10.1047	35.452	-21.7687
35.551	-10.0848	35.551	-10.1635	35.551	-10.1346	35.551	-22.0223
35.65	-10.1107	35.65	-10.2066	35.65	-10.1674	35.65	-22.2964
35.749	-10.1426	35.749	-10.2522	35.749	-10.2034	35.749	-22.5927
35.848	-10.181	35.848	-10.3004	35.848	-10.2429	35.848	-22.9134
35.947	-10.2259	35.947	-10.3512	35.947	-10.286	35.947	-23.2604
36.046	-10.2777	36.046	-10.4047	36.046	-10.3329	36.046	-23.636
36.145	-10.3365	36.145	-10.461	36.145	-10.3838	36.145	-24.0426
36.244	-10.4023	36.244	-10.5203	36.244	-10.4388	36.244	-24.4825
36.343	-10.4751	36.343	-10.5825	36.343	-10.4979	36.343	-24.9581
36.442	-10.5549	36.442	-10.6477	36.442	-10.5613	36.442	-25.4716
36.541	-10.6413	36.541	-10.7159	36.541	-10.6287	36.541	-26.0245
36.64	-10.7342	36.64	-10.7871	36.64	-10.7002	36.64	-26.6174
36.739	-10.8332	36.739	-10.8611	36.739	-10.7755	36.739	-27.2484
36.838	-10.9379	36.838	-10.9378	36.838	-10.8545	36.838	-27.9123
36.937	-11.0476	36.937	-11.0171	36.937	-10.9368	36.937	-28.5973
37.036	-11.1618	37.036	-11.0987	37.036	-11.0222	37.036	-29.2817
37.135	-11.2797	37.135	-11.1823	37.135	-11.1101	37.135	-29.9294
37.234	-11.4004	37.234	-11.2677	37.234	-11.2001	37.234	-30.4867
37.333	-11.5231	37.333	-11.3543	37.333	-11.2915	37.333	-30.8853
37.432	-11.6466	37.432	-11.4417	37.432	-11.3838	37.432	-31.0577
37.531	-11.7698	37.531	-11.5294	37.531	-11.4763	37.531	-30.963
37.63	-11.8916	37.63	-11.6166	37.63	-11.5681	37.63	-30.6077
37.729	-12.0106	37.729	-11.7029	37.729	-11.6585	37.729	-30.0421
37.828	-12.1254	37.828	-11.7874	37.828	-11.7466	37.828	-29.3362
37.927	-12.2348	37.927	-11.8694	37.927	-11.8315	37.927	-28.5557
38.026	-12.3374	38.026	-11.9481	38.026	-11.9124	38.026	-27.7499
38.125	-12.4318	38.125	-12.0226	38.125	-11.9883	38.125	-26.951
38.224	-12.5169	38.224	-12.092	38.224	-12.0584	38.224	-26.178
38.323	-12.5913	38.323	-12.1557	38.323	-12.1218	38.323	-25.4409
38.422	-12.6542	38.422	-12.2126	38.422	-12.178	38.422	-24.7442
38.521	-12.7046	38.521	-12.2622	38.521	-12.2261	38.521	-24.0889
38.62	-12.7418	38.62	-12.3036	38.62	-12.2656	38.62	-23.4747
38.719	-12.7654	38.719	-12.3363	38.719	-12.296	38.719	-22.8999
38.818	-12.7752	38.818	-12.3599	38.818	-12.3172	38.818	-22.3626
38.917	-12.7711	38.917	-12.3738	38.917	-12.3289	38.917	-21.8606
39.016	-12.7533	39.016	-12.378	39.016	-12.331	39.016	-21.392
39.115	-12.7222	39.115	-12.3723	39.115	-12.3237	39.115	-20.9547
39.214	-12.6783	39.214	-12.3568	39.214	-12.3072	39.214	-20.5468
39.313	-12.6224	39.313	-12.3316	39.313	-12.2818	39.313	-20.1667
39.412	-12.5553	39.412	-12.2972	39.412	-12.248	39.412	-19.8127
39.511	-12.4779	39.511	-12.2539	39.511	-12.2062	39.511	-19.4836
39.61	-12.3911	39.61	-12.2024	39.61	-12.1571	39.61	-19.178
39.709	-12.296	39.709	-12.1432	39.709	-12.1012	39.709	-18.8947
39.808	-12.1935	39.808	-12.0771	39.808	-12.0393	39.808	-18.6329
39.907	-12.0845	39.907	-12.0048	39.907	-11.9719	39.907	-18.3915
40.006	-11.97	40.006	-11.9272	40.006	-11.8997	40.006	-18.1697
40.105	-11.8508	40.105	-11.8448	40.105	-11.8233	40.105	-17.9668
40.204	-11.7279	40.204	-11.7587	40.204	-11.7435	40.204	-17.7821
40.303	-11.6018	40.303	-11.6694	40.303	-11.6606	40.303	-17.6149
40.402	-11.4734	40.402	-11.5778	40.402	-11.5754	40.402	-17.4649
40.501	-11.3432	40.501	-11.4845	40.501	-11.4882	40.501	-17.3314
40.6	-11.2119	40.6	-11.3901	40.6	-11.3995	40.6	-17.214
40.699	-11.0799	40.699	-11.2951	40.699	-11.3098	40.699	-17.1123
40.798	-10.9477	40.798	-11.2003	40.798	-11.2195	40.798	-17.026
40.897	-10.8158	40.897	-11.1059	40.897	-11.1289	40.897	-16.9547
40.996	-10.6846	40.996	-11.0124	40.996	-11.0383	40.996	-16.8982
41.095	-10.5544	41.095	-10.9202	41.095	-10.9481	41.095	-16.8561
41.194	-10.4255	41.194	-10.8296	41.194	-10.8586	41.194	-16.8282
41.293	-10.2983	41.293	-10.7409	41.293	-10.77	41.293	-16.8142
41.392	-10.1729	41.392	-10.6544	41.392	-10.6825	41.392	-16.814
41.491	-10.0497	41.491	-10.5702	41.491	-10.5965	41.491	-16.8273
41.59	-9.92895	41.59	-10.4886	41.59	-10.5122	41.59	-16.854
41.689	-9.81078	41.689	-10.4098	41.689	-10.4298	41.689	-16.8937
41.788	-9.69543	41.788	-10.3338	41.788	-10.3495	41.788	-16.9462
41.887	-9.58309	41.887	-10.2608	41.887	-10.2716	41.887	-17.0115
41.986	-9.47393	41.986	-10.1908	41.986	-10.1963	41.986	-17.0891
42.085	-9.36812	42.085	-10.1242	42.085	-10.1238	42.085	-17.1789
42.184	-9.26581	42.184	-10.0608	42.184	-10.0544	42.184	-17.2805
42.283	-9.16714	42.283	-10.0008	42.283	-9.98834	42.283	-17.3936
42.382	-9.07224	42.382	-9.94424	42.382	-9.92572	42.382	-17.5177
42.481	-8.98124	42.481	-9.89128	42.481	-9.86681	42.481	-17.6524
42.58	-8.89425	42.58	-9.84195	42.58	-9.8118	42.58	-17.7971
42.679	-8.81135	42.679	-9.79633	42.679	-9.76089	42.679	-17.9512
42.778	-8.73265	42.778	-9.7545	42.778	-9.71425	42.778	-18.1138
42.877	-8.65823	42.877	-9.7165	42.877	-9.67203	42.877	-18.284
42.976	-8.58816	42.976	-9.68241	42.976	-9.63437	42.976	-18.4608
43.075	-8.5225	43.075	-9.65227	43.075	-9.6014	43.075	-18.6428
43.174	-8.46131	43.174	-9.62613	43.174	-9.57319	43.174	-18.8286
43.273	-8.40463	43.273	-9.60403	43.273	-9.54983	43.273	-19.0164
43.372	-8.35252	43.372	-9.58597	43.372	-9.53132	43.372	-19.2044
43.471	-8.30501	43.471	-9.57196	43.471	-9.51768	43.471	-19.3902
43.57	-8.26212	43.57	-9.56197	43.57	-9.50887	43.57	-19.5715
43.669	-8.22389	43.669	-9.55597	43.669	-9.50481	43.669	-19.7456
43.768	-8.19034	43.768	-9.55387	43.768	-9.50537	43.768	-19.9097
43.867	-8.16148	43.867	-9.55559	43.867	-9.5104	43.867	-20.0608
43.966	-8.13732	43.966	-9.56097	43.966	-9.51966	43.966	-20.1961
44.065	-8.11789	44.065	-9.56985	44.065	-9.53291	44.065	-20.3127
44.164	-8.10318	44.164	-9.58201	44.164	-9.54981	44.164	-20.4079
44.263	-8.09322	44.263	-9.59718	44.263	-9.56999	44.263	-20.4797
44.362	-8.08799	44.362	-9.61506	44.362	-9.59304	44.362	-20.5263
44.461	-8.0875	44.461	-9.63529	44.461	-9.61845	44.461	-20.5467
44.56	-8.09176	44.56	-9.65745	44.56	-9.6457	44.56	-20.5405
44.659	-8.10075	44.659	-9.68108	44.659	-9.67419	44.659	-20.5081
44.758	-8.11448	44.758	-9.70567	44.758	-9.70328	44.758	-20.4505
44.857	-8.13293	44.857	-9.73063	44.857	-9.73229	44.857	-20.3694
44.956	-8.15609	44.956	-9.75537	44.956	-9.7605	44.956	-20.2671
45.055	-8.18393	45.055	-9.77922	45.055	-9.78715	45.055	-20.146
45.154	-8.21643	45.154	-9.80148	45.154	-9.81148	45.154	-20.0089
45.253	-8.25355	45.253	-9.82144	45.253	-9.83272	45.253	-19.8588
45.352	-8.29524	45.352	-9.83836	45.352	-9.85011	45.352	-19.6985
45.451	-8.34144	45.451	-9.8515	45.451	-9.86292	45.451	-19.5306
45.55	-8.39207	45.55	-9.86016	45.55	-9.87046	45.55	-19.3578
45.649	-8.44704	45.649	-9.86362	45.649	-9.87209	45.649	-19.1824
45.748	-8.50623	45.748	-9.86127	45.748	-9.86727	45.748	-19.0066
45.847	-8.56952	45.847	-9.85252	45.847	-9.85554	45.847	-18.8322
45.946	-8.63675	45.946	-9.83689	45.946	-9.83655	45.946	-18.6608
46.045	-8.70773	46.045	-9.814	46.045	-9.81007	46.045	-18.4938
46.144	-8.78225	46.144	-9.78358	46.144	-9.77599	46.144	-18.3326
46.243	-8.86007	46.243	-9.74548	46.243	-9.73433	46.243	-18.178
46.342	-8.9409	46.342	-9.69971	46.342	-9.68524	46.342	-18.031
46.441	-9.02444	46.441	-9.64638	46.441	-9.629	46.441	-17.8923
46.54	-9.11034	46.54	-9.58575	46.54	-9.56598	46.54	-17.7625
46.639	-9.19822	46.639	-9.5182	46.639	-9.49668	46.639	-17.6422
46.738	-9.28765	46.738	-9.44423	46.738	-9.42166	46.738	-17.5318
46.837	-9.37819	46.837	-9.36444	46.837	-9.34158	46.837	-17.4317
46.936	-9.46934	46.936	-9.27951	46.936	-9.25714	46.936	-17.3422
47.035	-9.56058	47.035	-9.19018	47.035	-9.16907	47.035	-17.2636
47.134	-9.65137	47.134	-9.09726	47.134	-9.07815	47.134	-17.1962
47.233	-9.74115	47.233	-9.00156	47.233	-8.98513	47.233	-17.1401
47.332	-9.82934	47.332	-8.90394	47.332	-8.89078	47.332	-17.0957
47.431	-9.91536	47.431	-8.80523	47.431	-8.79586	47.431	-17.063
47.53	-9.99864	47.53	-8.70625	47.53	-8.70109	47.53	-17.0424
47.629	-10.0786	47.629	-8.6078	47.629	-8.60715	47.629	-17.0339
47.728	-10.1547	47.728	-8.51065	47.728	-8.5147	47.728	-17.0379
47.827	-10.2265	47.827	-8.41552	47.827	-8.42435	47.827	-17.0544
47.926	-10.2935	47.926	-8.32307	47.926	-8.33666	47.926	-17.0837
48.025	-10.3553	48.025	-8.23394	48.025	-8.25215	48.025	-17.126
48.124	-10.4116	48.124	-8.14868	48.124	-8.1713	48.124	-17.1815
48.223	-10.4621	48.223	-8.06782	48.223	-8.09455	48.223	-17.2505
48.322	-10.5066	48.322	-7.99181	48.322	-8.02227	48.322	-17.3333
48.421	-10.5451	48.421	-7.92107	48.421	-7.95482	48.421	-17.4301
48.52	-10.5775	48.52	-7.85595	48.52	-7.89249	48.52	-17.5412
48.619	-10.6039	48.619	-7.79675	48.619	-7.83557	48.619	-17.667
48.718	-10.6244	48.718	-7.74375	48.718	-7.78427	48.718	-17.8078
48.817	-10.6391	48.817	-7.69716	48.817	-7.73882	48.817	-17.9639
48.916	-10.6484	48.916	-7.65716	48.916	-7.69937	48.916	-18.1357
49.015	-10.6524	49.015	-7.62386	49.015	-7.66606	49.015	-18.3237
49.114	-10.6516	49.114	-7.59738	49.114	-7.63901	49.114	-18.5283
49.213	-10.646	49.213	-7.57777	49.213	-7.61831	49.213	-18.7499
49.312	-10.6362	49.312	-7.56506	49.312	-7.60403	49.312	-18.989
49.411	-10.6223	49.411	-7.55923	49.411	-7.59618	49.411	-19.2461
49.51	-10.6046	49.51	-7.56024	49.51	-7.5948	49.51	-19.5217
49.609	-10.5834	49.609	-7.56802	49.609	-7.59987	49.609	-19.8162
49.708	-10.5588	49.708	-7.58247	49.708	-7.61136	49.708	-20.1302
49.807	-10.531	49.807	-7.60345	49.807	-7.62921	49.807	-20.4641
49.906	-10.5001	49.906	-7.6308	49.906	-7.65334	49.906	-20.8182
50.005	-10.4662	50.005	-7.66433	50.005	-7.68364	50.005	-21.1929
50.104	-10.4291	50.104	-7.70382	50.104	-7.71999	50.104	-21.5881
50.203	-10.3888	50.203	-7.74902	50.203	-7.76222	50.203	-22.0038
50.302	-10.3454	50.302	-7.79965	50.302	-7.81014	50.302	-22.4395
50.401	-10.2985	50.401	-7.85542	50.401	-7.86354	50.401	-22.8941
50.5	-10.2481	50.5	-7.91598	50.5	-7.92217	50.5	-23.366
50.599	-10.194	50.599	-7.98099	50.599	-7.98574	50.599	-23.8525
50.698	-10.1361	50.698	-8.05005	50.698	-8.05394	50.698	-24.3498
50.797	-10.074	50.797	-8.12275	50.797	-8.12641	50.797	-24.8522
50.896	-10.0078	50.896	-8.19866	50.896	-8.20275	50.896	-25.3523
50.995	-9.93722	50.995	-8.27731	50.995	-8.28255	50.995	-25.8399
51.094	-9.86227	51.094	-8.35823	51.094	-8.36534	51.094	-26.3025
51.193	-9.78291	51.193	-8.44091	51.193	-8.4506	51.193	-26.725
51.292	-9.69917	51.292	-8.52483	51.292	-8.53781	51.292	-27.0909
51.391	-9.61116	51.391	-8.60947	51.391	-8.62639	51.391	-27.3835
51.49	-9.51906	51.49	-8.69429	51.49	-8.71572	51.49	-27.5888
51.589	-9.4231	51.589	-8.77874	51.589	-8.8052	51.589	-27.6977
51.688	-9.32361	51.688	-8.86229	51.688	-8.89416	51.688	-27.7078
51.787	-9.22095	51.787	-8.94441	51.787	-8.98194	51.787	-27.6242
51.886	-9.11557	51.886	-9.02456	51.886	-9.06789	51.886	-27.458
51.985	-9.00796	51.985	-9.10226	51.985	-9.15133	51.985	-27.2244
52.084	-8.89864	52.084	-9.17703	52.084	-9.23165	52.084	-26.9395
52.183	-8.78818	52.183	-9.24842	52.183	-9.30821	52.183	-26.619
52.282	-8.67718	52.282	-9.31605	52.282	-9.38047	52.282	-26.2764
52.381	-8.56623	52.381	-9.37954	52.381	-9.4479	52.381	-25.9226
52.48	-8.45595	52.48	-9.4386	52.48	-9.51006	52.48	-25.5659
52.579	-8.34694	52.579	-9.49297	52.579	-9.56657	52.579	-25.2124
52.678	-8.23979	52.678	-9.54245	52.678	-9.61717	52.678	-24.8661
52.777	-8.13508	52.777	-9.58691	52.777	-9.66164	52.777	-24.5299
52.876	-8.03336	52.876	-9.62627	52.876	-9.69989	52.876	-24.2052
52.975	-7.93514	52.975	-9.6605	52.975	-9.73191	52.975	-23.8926
53.074	-7.84092	53.074	-9.68963	53.074	-9.7578	53.074	-23.5922
53.173	-7.75114	53.173	-9.71376	53.173	-9.77774	53.173	-23.3037
53.272	-7.66622	53.272	-9.73301	53.272	-9.79198	53.272	-23.0264
53.371	-7.58651	53.371	-9.74755	53.371	-9.80085	53.371	-22.7595
53.47	-7.51235	53.47	-9.7576	53.47	-9.80473	53.47	-22.5019
53.569	-7.44403	53.569	-9.76339	53.569	-9.80405	53.569	-22.2527
53.668	-7.3818	53.668	-9.76518	53.668	-9.79928	53.668	-22.0109
53.767	-7.32584	53.767	-9.76325	53.767	-9.79088	53.767	-21.7754
53.866	-7.27633	53.866	-9.75787	53.866	-9.77934	53.866	-21.5454
53.965	-7.23339	53.965	-9.74934	53.965	-9.76513	53.965	-21.32
54.064	-7.19711	54.064	-9.73792	54.064	-9.7487	54.064	-21.0985
54.163	-7.16752	54.163	-9.7239	54.163	-9.73045	54.163	-20.8804
54.262	-7.14463	54.262	-9.70752	54.262	-9.71077	54.262	-20.6652
54.361	-7.12842	54.361	-9.68903	54.361	-9.68998	54.361	-20.4525
54.46	-7.11882	54.46	-9.66863	54.46	-9.66835	54.46	-20.2421
54.559	-7.11573	54.559	-9.64653	54.559	-9.64611	54.559	-20.0341
54.658	-7.11901	54.658	-9.62288	54.658	-9.62341	54.658	-19.8283
54.757	-7.1285	54.757	-9.59783	54.757	-9.60035	54.757	-19.6251
54.856	-7.144	54.856	-9.57148	54.856	-9.57698	54.856	-19.4245
54.955	-7.16527	54.955	-9.54392	54.955	-9.55328	54.955	-19.2271
55.054	-7.19206	55.054	-9.5152	55.054	-9.52918	55.054	-19.0331
55.153	-7.22408	55.153	-9.48536	55.153	-9.50456	55.153	-18.8431
55.252	-7.261	55.252	-9.45439	55.252	-9.47927	55.252	-18.6575
55.351	-7.30249	55.351	-9.42228	55.351	-9.4531	55.351	-18.4769
55.45	-7.34819	55.45	-9.389	55.45	-9.42584	55.45	-18.3019
55.549	-7.39771	55.549	-9.35449	55.549	-9.39723	55.549	-18.1329
55.648	-7.45064	55.648	-9.3187	55.648	-9.36703	55.648	-17.9705
55.747	-7.50657	55.747	-9.28154	55.747	-9.33496	55.747	-17.8154
55.846	-7.56507	55.846	-9.24295	55.846	-9.3008	55.846	-17.6679
55.945	-7.6257	55.945	-9.20284	55.945	-9.26429	55.945	-17.5286
56.044	-7.68804	56.044	-9.16114	56.044	-9.22523	56.044	-17.3981
56.143	-7.75163	56.143	-9.11778	56.143	-9.18345	56.143	-17.2766
56.242	-7.81606	56.242	-9.07271	56.242	-9.13883	56.242	-17.1647
56.341	-7.88089	56.341	-9.0259	56.341	-9.09128	56.341	-17.0628
56.44	-7.94574	56.44	-8.97732	56.44	-9.04077	56.44	-16.9712
56.539	-8.01022	56.539	-8.92697	56.539	-8.98733	56.539	-16.8903
56.638	-8.07396	56.638	-8.87489	56.638	-8.93106	56.638	-16.8205
56.737	-8.13666	56.737	-8.82113	56.737	-8.8721	56.737	-16.7619
56.836	-8.198	56.836	-8.76578	56.836	-8.81066	56.836	-16.715
56.935	-8.25772	56.935	-8.70896	56.935	-8.74699	56.935	-16.6799
57.034	-8.31561	57.034	-8.65081	57.034	-8.68141	57.034	-16.6569
57.133	-8.37148	57.133	-8.59153	57.133	-8.61426	57.133	-16.6463
57.232	-8.42517	57.232	-8.5313	57.232	-8.54594	57.232	-16.6482
57.331	-8.47656	57.331	-8.47037	57.331	-8.47687	57.331	-16.6628
57.43	-8.52558	57.43	-8.409	57.43	-8.40747	57.43	-16.6902
57.529	-8.57218	57.529	-8.34747	57.529	-8.33822	57.529	-16.7307
57.628	-8.61633	57.628	-8.28609	57.628	-8.26956	57.628	-16.7844
57.727	-8.65803	57.727	-8.22518	57.727	-8.20196	57.727	-16.8513
57.826	-8.6973	57.826	-8.16506	57.826	-8.13586	57.826	-16.9316
57.925	-8.73418	57.925	-8.10607	57.925	-8.07173	57.925	-17.0252
58.024	-8.76869	58.024	-8.04857	58.024	-8.00997	58.024	-17.1323
58.123	-8.80089	58.123	-7.9929	58.123	-7.95098	58.123	-17.2528
58.222	-8.83083	58.222	-7.9394	58.222	-7.89515	58.222	-17.3866
58.321	-8.85855	58.321	-7.88841	58.321	-7.84281	58.321	-17.5337
58.42	-8.88407	58.42	-7.84024	58.42	-7.79428	58.42	-17.6937
58.519	-8.90742	58.519	-7.79522	58.519	-7.74983	58.519	-17.8664
58.618	-8.92862	58.618	-7.75364	58.618	-7.70971	58.618	-18.0515
58.717	-8.94765	58.717	-7.71577	58.717	-7.67412	58.717	-18.2483
58.816	-8.96451	58.816	-7.68186	58.816	-7.64323	58.816	-18.4562
58.915	-8.97915	58.915	-7.65213	58.915	-7.61716	58.915	-18.6743
59.014	-8.99153	59.014	-7.62679	59.014	-7.59599	59.014	-18.9015
59.113	-9.00159	59.113	-7.60599	59.113	-7.57978	59.113	-19.1364
59.212	-9.00925	59.212	-7.58986	59.212	-7.56852	59.212	-19.3775
59.311	-9.01443	59.311	-7.5785	59.311	-7.56217	59.311	-19.6225
59.41	-9.01704	59.41	-7.57196	59.41	-7.56065	59.41	-19.8693
59.509	-9.01698	59.509	-7.57024	59.509	-7.56384	59.509	-20.1149
59.608	-9.01415	59.608	-7.57331	59.608	-7.57156	59.608	-20.3561
59.707	-9.00846	59.707	-7.58107	59.707	-7.58361	59.707	-20.5894
59.806	-8.99982	59.806	-7.59341	59.806	-7.59971	59.806	-20.8109
59.905	-8.98812	59.905	-7.61011	59.905	-7.61957	59.905	-21.0162
60.004	-8.9733	60.004	-7.63095	60.004	-7.64283	60.004	-21.2013
60.103	-8.95528	60.103	-7.65559	60.103	-7.6691	60.103	-21.3619
60.202	-8.93399	60.202	-7.68369	60.202	-7.69794	60.202	-21.4945
60.301	-8.9094	60.301	-7.7148	60.301	-7.72885	60.301	-21.5959
60.4	-8.88146	60.4	-7.74843	60.4	-7.76131	60.4	-21.6639
60.499	-8.85014	60.499	-7.78402	60.499	-7.79475	60.499	-21.6975
60.598	-8.81544	60.598	-7.82094	60.598	-7.82857	60.598	-21.6968
60.697	-8.77736	60.697	-7.85852	60.697	-7.86212	60.697	-21.663
60.796	-8.73591	60.796	-7.89601	60.796	-7.89474	60.796	-21.5984
60.895	-8.69113	60.895	-7.93265	60.895	-7.92576	60.895	-21.5062
60.994	-8.64304	60.994	-7.96759	60.994	-7.95448	60.994	-21.3901
61.093	-8.5917	61.093	-8	61.093	-7.98021	61.093	-21.2542
61.192	-8.53716	61.192	-8.02903	61.192	-8.00228	61.192	-21.1025
61.291	-8.47951	61.291	-8.05381	61.291	-8.02002	61.291	-20.9393
61.39	-8.41882	61.39	-8.07351	61.39	-8.03284	61.39	-20.7682
61.489	-8.35519	61.489	-8.08737	61.489	-8.04014	61.489	-20.5927
61.588	-8.28872	61.588	-8.09465	61.588	-8.04145	61.588	-20.4158
61.687	-8.21952	61.687	-8.09474	61.687	-8.03632	61.687	-20.2402
61.786	-8.14774	61.786	-8.08712	61.786	-8.02442	61.786	-20.0682
61.885	-8.0735	61.885	-8.07138	61.885	-8.00551	61.885	-19.9016
61.984	-7.99697	61.984	-8.04728	61.984	-7.97946	61.984	-19.7419
62.083	-7.91833	62.083	-8.01471	62.083	-7.94622	62.083	-19.5905
62.182	-7.83776	62.182	-7.97372	62.182	-7.90589	62.182	-19.4485
62.281	-7.75546	62.281	-7.92451	62.281	-7.85864	62.281	-19.3166
62.38	-7.67167	62.38	-7.86742	62.38	-7.80476	62.38	-19.1955
62.479	-7.58661	62.479	-7.80295	62.479	-7.74464	62.479	-19.0857
62.578	-7.50056	62.578	-7.73168	62.578	-7.67874	62.578	-18.9878
62.677	-7.41378	62.677	-7.65432	62.677	-7.6076	62.677	-18.902
62.776	-7.32656	62.776	-7.57166	62.776	-7.53183	62.776	-18.8287
62.875	-7.23921	62.875	-7.48455	62.875	-7.45208	62.875	-18.7682
62.974	-7.15204	62.974	-7.39387	62.974	-7.36904	62.974	-18.7205
63.073	-7.06538	63.073	-7.30053	63.073	-7.2834	63.073	-18.6861
63.172	-6.97957	63.172	-7.20542	63.172	-7.1959	63.172	-18.665
63.271	-6.89495	63.271	-7.10946	63.271	-7.10726	63.271	-18.6575
63.37	-6.81188	63.37	-7.0135	63.37	-7.01818	63.37	-18.6638
63.469	-6.73069	63.469	-6.91836	63.469	-6.92935	63.469	-18.6842
63.568	-6.65174	63.568	-6.82485	63.568	-6.84146	63.568	-18.7191
63.667	-6.57539	63.667	-6.73368	63.667	-6.75514	63.667	-18.7686
63.766	-6.50197	63.766	-6.64554	63.766	-6.67101	63.766	-18.8332
63.865	-6.43181	63.865	-6.56104	63.865	-6.58963	63.865	-18.9133
63.964	-6.36526	63.964	-6.48075	63.964	-6.51155	63.964	-19.0094
64.063	-6.30262	64.063	-6.40516	64.063	-6.43727	64.063	-19.122
64.162	-6.2442	64.162	-6.33473	64.162	-6.36724	64.162	-19.2517
64.261	-6.19029	64.261	-6.26985	64.261	-6.3019	64.261	-19.3993
64.36	-6.14115	64.36	-6.21086	64.36	-6.24162	64.36	-19.5654
64.459	-6.09705	64.459	-6.15806	64.459	-6.18676	64.459	-19.7509
64.558	-6.05822	64.558	-6.11169	64.558	-6.13763	64.558	-19.9567
64.657	-6.02487	64.657	-6.07195	64.657	-6.09451	64.657	-20.184
64.756	-5.99722	64.756	-6.03901	64.756	-6.05764	64.756	-20.4339
64.855	-5.97542	64.855	-6.013	64.855	-6.02724	64.855	-20.7076
64.954	-5.95963	64.954	-5.994	64.954	-6.00348	64.954	-21.0066
65.053	-5.94998	65.053	-5.98206	65.053	-5.98652	65.053	-21.3323
65.152	-5.94658	65.152	-5.97721	65.152	-5.97647	65.152	-21.6865
65.251	-5.94951	65.251	-5.97943	65.251	-5.97342	65.251	-22.0709
65.35	-5.95882	65.35	-5.98869	65.35	-5.97743	65.35	-22.4872
65.449	-5.97456	65.449	-6.00492	65.449	-5.98852	65.449	-22.9372
65.548	-5.99671	65.548	-6.02802	65.548	-6.00669	65.548	-23.4223
65.647	-6.02526	65.647	-6.05786	65.647	-6.0319	65.647	-23.9438
65.746	-6.06015	65.746	-6.09431	65.746	-6.06409	65.746	-24.5018
65.845	-6.10132	65.845	-6.13717	65.845	-6.10315	65.845	-25.095
65.944	-6.14864	65.944	-6.18624	65.944	-6.14894	65.944	-25.7192
66.043	-6.20198	66.043	-6.2413	66.043	-6.20128	66.043	-26.366
66.142	-6.26117	66.142	-6.30207	66.142	-6.25998	66.142	-27.0199
66.241	-6.326	66.241	-6.36827	66.241	-6.32476	66.241	-27.6556
66.34	-6.39624	66.34	-6.43958	66.34	-6.39534	66.34	-28.2349
66.439	-6.47163	66.439	-6.51565	66.439	-6.47139	66.439	-28.7067
66.538	-6.55185	66.538	-6.59612	66.538	-6.55252	66.538	-29.0137
66.637	-6.63658	66.637	-6.68057	66.637	-6.63829	66.637	-29.1074
66.736	-6.72544	66.736	-6.76857	66.736	-6.72825	66.736	-28.9675
66.835	-6.81803	66.835	-6.85966	66.835	-6.82186	66.835	-28.611
66.934	-6.91391	66.934	-6.95335	66.934	-6.91855	66.934	-28.0845
67.033	-7.01262	67.033	-7.04912	67.033	-7.01772	67.033	-27.4453
67.132	-7.11366	67.132	-7.14644	67.132	-7.11872	67.132	-26.7455
67.231	-7.21651	67.231	-7.24474	67.231	-7.22084	67.231	-26.0245
67.33	-7.32061	67.33	-7.34345	67.33	-7.32336	67.33	-25.309
67.429	-7.42541	67.429	-7.44196	67.429	-7.42554	67.429	-24.6152
67.528	-7.53032	67.528	-7.53967	67.528	-7.52661	67.528	-23.952
67.627	-7.63474	67.627	-7.63598	67.627	-7.6258	67.627	-23.324
67.726	-7.73807	67.726	-7.73027	67.726	-7.72233	67.726	-22.7327
67.825	-7.83973	67.825	-7.82196	67.825	-7.81547	67.825	-22.1779
67.924	-7.93911	67.924	-7.91045	67.924	-7.9045	67.924	-21.6586
68.023	-8.03565	68.023	-7.99519	68.023	-7.98876	68.023	-21.1731
68.122	-8.1288	68.122	-8.07567	68.122	-8.06764	68.122	-20.7197
68.221	-8.21803	68.221	-8.15137	68.221	-8.14063	68.221	-20.2965
68.32	-8.30286	68.32	-8.22188	68.32	-8.20727	68.32	-19.9017
68.419	-8.38283	68.419	-8.28681	68.419	-8.26724	68.419	-19.5334
68.518	-8.45756	68.518	-8.34582	68.518	-8.32029	68.518	-19.1899
68.617	-8.52667	68.617	-8.39866	68.617	-8.3663	68.617	-18.8697
68.716	-8.58989	68.716	-8.44513	68.716	-8.40524	68.716	-18.5713
68.815	-8.64695	68.815	-8.4851	68.815	-8.43721	68.815	-18.2932
68.914	-8.69766	68.914	-8.51851	68.914	-8.46237	68.914	-18.0341
69.013	-8.74188	69.013	-8.54538	69.013	-8.48099	69.013	-17.7928
69.112	-8.77952	69.112	-8.56577	69.112	-8.49342	69.112	-17.5681
69.211	-8.81051	69.211	-8.57982	69.211	-8.50005	69.211	-17.3591
69.31	-8.83485	69.31	-8.58771	69.31	-8.50132	69.31	-17.1645
69.409	-8.85258	69.409	-8.58967	69.409	-8.49771	69.409	-16.9836
69.508	-8.86374	69.508	-8.58597	69.508	-8.4897	69.508	-16.8154
69.607	-8.86842	69.607	-8.57692	69.607	-8.47777	69.607	-16.659
69.706	-8.86675	69.706	-8.56285	69.706	-8.46239	69.706	-16.5138
69.805	-8.85885	69.805	-8.54411	69.805	-8.44402	69.805	-16.3789
69.904	-8.84486	69.904	-8.52106	69.904	-8.42305	69.904	-16.2538
70.003	-8.82495	70.003	-8.49405	70.003	-8.39987	70.003	-16.1377
70.102	-8.79931	70.102	-8.46346	70.102	-8.3748	70.102	-16.0302
70.201	-8.76811	70.201	-8.42965	70.201	-8.34812	70.201	-15.9308
70.3	-8.73157	70.3	-8.39297	70.3	-8.32006	70.3	-15.839
70.399	-8.68989	70.399	-8.35375	70.399	-8.2908	70.399	-15.7544
70.498	-8.6433	70.498	-8.31232	70.498	-8.26047	70.498	-15.6768
70.597	-8.59205	70.597	-8.269	70.597	-8.22917	70.597	-15.6058
70.696	-8.53638	70.696	-8.22407	70.696	-8.19695	70.696	-15.5414
70.795	-8.47656	70.795	-8.17781	70.795	-8.16383	70.795	-15.4833
70.894	-8.41288	70.894	-8.13049	70.894	-8.12981	70.894	-15.4316
70.993	-8.34563	70.993	-8.08234	70.993	-8.09488	70.993	-15.3862
71.092	-8.27512	71.092	-8.03359	71.092	-8.05901	71.092	-15.3471
71.191	-8.20168	71.191	-7.98447	71.191	-8.02215	71.191	-15.3145
71.29	-8.12564	71.29	-7.93517	71.29	-7.98428	71.29	-15.2885
71.389	-8.04734	71.389	-7.88588	71.389	-7.94537	71.389	-15.2693
71.488	-7.96713	71.488	-7.83679	71.488	-7.90544	71.488	-15.2573
71.587	-7.88537	71.587	-7.78807	71.587	-7.86449	71.587	-15.2526
71.686	-7.80242	71.686	-7.73989	71.686	-7.82257	71.686	-15.2555
71.785	-7.71862	71.785	-7.6924	71.785	-7.77977	71.785	-15.2665
71.884	-7.63433	71.884	-7.64576	71.884	-7.73619	71.884	-15.2859
71.983	-7.54989	71.983	-7.60012	71.983	-7.69198	71.983	-15.3141
72.082	-7.46563	72.082	-7.55563	72.082	-7.64732	72.082	-15.3515
72.181	-7.38187	72.181	-7.51245	72.181	-7.60242	72.181	-15.3984
72.28	-7.29892	72.28	-7.4707	72.28	-7.55753	72.28	-15.4553
72.379	-7.21706	72.379	-7.43055	72.379	-7.51292	72.379	-15.5226
72.478	-7.13656	72.478	-7.39212	72.478	-7.46888	72.478	-15.6007
72.577	-7.05767	72.577	-7.35556	72.577	-7.42573	72.577	-15.69
72.676	-6.98061	72.676	-7.32101	72.676	-7.3838	72.676	-15.7908
72.775	-6.9056	72.775	-7.2886	72.775	-7.34344	72.775	-15.9034
72.874	-6.83281	72.874	-7.25848	72.874	-7.30497	72.874	-16.0283
72.973	-6.76242	72.973	-7.23076	72.973	-7.26875	72.973	-16.1655
73.072	-6.69456	73.072	-7.20557	73.072	-7.2351	73.072	-16.3153
73.171	-6.62936	73.171	-7.18304	73.171	-7.20435	73.171	-16.4779
73.27	-6.56693	73.27	-7.16327	73.27	-7.17678	73.27	-16.6533
73.369	-6.50735	73.369	-7.14637	73.369	-7.15269	73.369	-16.8414
73.468	-6.45072	73.468	-7.13242	73.468	-7.13232	73.468	-17.0421
73.567	-6.39708	73.567	-7.12151	73.567	-7.11588	73.567	-17.2549
73.666	-6.34649	73.666	-7.11371	73.666	-7.10356	73.666	-17.4795
73.765	-6.29901	73.765	-7.10907	73.765	-7.0955	73.765	-17.715
73.864	-6.25466	73.864	-7.10762	73.864	-7.0918	73.864	-17.9604
73.963	-6.21348	73.963	-7.10936	73.963	-7.09251	73.963	-18.2144
74.062	-6.17551	74.062	-7.11431	74.062	-7.09763	74.062	-18.4752
74.161	-6.14078	74.161	-7.1224	74.161	-7.10712	74.161	-18.7409
74.26	-6.10932	74.26	-7.1336	74.26	-7.12087	74.26	-19.0086
74.359	-6.08119	74.359	-7.1478	74.359	-7.13873	74.359	-19.2753
74.458	-6.05642	74.458	-7.16489	74.458	-7.16047	74.458	-19.5374
74.557	-6.03508	74.557	-7.1847	74.557	-7.18582	74.557	-19.7906
74.656	-6.01722	74.656	-7.20704	74.656	-7.21445	74.656	-20.0304
74.755	-6.00292	74.755	-7.23168	74.755	-7.24595	74.755	-20.2518
74.854	-5.99227	74.854	-7.25835	74.854	-7.27987	74.854	-20.4498
74.953	-5.98535	74.953	-7.28673	74.953	-7.31571	74.953	-20.6196
75.052	-5.98227	75.052	-7.31646	75.052	-7.35288	75.052	-20.757
75.151	-5.98314	75.151	-7.34715	75.151	-7.39076	75.151	-20.8585
75.25	-5.98808	75.25	-7.37835	75.25	-7.4287	75.25	-20.922
75.349	-5.99722	75.349	-7.40958	75.349	-7.46598	75.349	-20.9467
75.448	-6.0107	75.448	-7.44031	75.448	-7.50187	75.448	-20.9333
75.547	-6.02865	75.547	-7.47	75.547	-7.53563	75.547	-20.8838
75.646	-6.05122	75.646	-7.49807	75.646	-7.56649	75.646	-20.8017
75.745	-6.07854	75.745	-7.5239	75.745	-7.59372	75.745	-20.6909
75.844	-6.11074	75.844	-7.54689	75.844	-7.61658	75.844	-20.5562
75.943	-6.14796	75.943	-7.56641	75.943	-7.63441	75.943	-20.4023
76.042	-6.1903	76.042	-7.58186	76.042	-7.64657	76.042	-20.2341
76.141	-6.23789	76.141	-7.59265	76.141	-7.65254	76.141	-20.0558
76.24	-6.29079	76.24	-7.59823	76.24	-7.65184	76.24	-19.8715
76.339	-6.34906	76.339	-7.59811	76.339	-7.64414	76.339	-19.6846
76.438	-6.41276	76.438	-7.59183	76.438	-7.62917	76.438	-19.498
76.537	-6.48186	76.537	-7.57904	76.537	-7.60683	76.537	-19.3141
76.636	-6.55635	76.636	-7.55947	76.636	-7.57711	76.636	-19.1348
76.735	-6.63613	76.735	-7.53294	76.735	-7.54013	76.735	-18.9616
76.834	-6.72109	76.834	-7.49937	76.834	-7.49613	76.834	-18.7956
76.933	-6.81103	76.933	-7.45879	76.933	-7.44544	76.933	-18.6377
77.032	-6.9057	77.032	-7.41136	77.032	-7.38851	77.032	-18.4883
77.131	-7.0048	77.131	-7.35732	77.131	-7.32585	77.131	-18.348
77.23	-7.10793	77.23	-7.29702	77.23	-7.25806	77.23	-18.2168
77.329	-7.21461	77.329	-7.23089	77.329	-7.18578	77.329	-18.0948
77.428	-7.32429	77.428	-7.15946	77.428	-7.10968	77.428	-17.982
77.527	-7.43633	77.527	-7.08332	77.527	-7.03047	77.527	-17.8782
77.626	-7.54996	77.626	-7.00311	77.626	-6.94885	77.626	-17.7833
77.725	-7.66436	77.725	-6.91952	77.725	-6.86552	77.725	-17.6971
77.824	-7.77858	77.824	-6.83328	77.824	-6.78116	77.824	-17.6193
77.923	-7.8916	77.923	-6.7451	77.923	-6.69646	77.923	-17.5497
78.022	-8.00231	78.022	-6.65573	78.022	-6.61203	78.022	-17.4882
78.121	-8.10953	78.121	-6.5659	78.121	-6.52847	78.121	-17.4345
78.22	-8.21203	78.22	-6.47631	78.22	-6.44635	78.22	-17.3886
78.319	-8.30856	78.319	-6.38766	78.319	-6.36617	78.319	-17.3502
78.418	-8.39786	78.418	-6.3006	78.418	-6.28842	78.418	-17.3193
78.517	-8.47872	78.517	-6.21576	78.517	-6.21354	78.517	-17.296
78.616	-8.54998	78.616	-6.13373	78.616	-6.14191	78.616	-17.2801
78.715	-8.61061	78.715	-6.05504	78.715	-6.07389	78.715	-17.2719
78.814	-8.65973	78.814	-5.98021	78.814	-6.00979	78.814	-17.2715
78.913	-8.69662	78.913	-5.90969	78.913	-5.94991	78.913	-17.2789
79.012	-8.72079	79.012	-5.84392	79.012	-5.89448	79.012	-17.2944
79.111	-8.73198	79.111	-5.78326	79.111	-5.84374	79.111	-17.3182
79.21	-8.73017	79.21	-5.72805	79.21	-5.79787	79.21	-17.3507
79.309	-8.71558	79.309	-5.67861	79.309	-5.75703	79.309	-17.3921
79.408	-8.68866	79.408	-5.63519	79.408	-5.72138	79.408	-17.4426
79.507	-8.65007	79.507	-5.59801	79.507	-5.69103	79.507	-17.5026
79.606	-8.60067	79.606	-5.56728	79.606	-5.66609	79.606	-17.5723
79.705	-8.54143	79.705	-5.54315	79.705	-5.64663	79.705	-17.652
79.804	-8.47346	79.804	-5.52576	79.804	-5.63273	79.804	-17.7418
79.903	-8.39791	79.903	-5.51518	79.903	-5.62444	79.903	-17.8418
80.002	-8.31598	80.002	-5.51149	80.002	-5.62179	80.002	-17.9521
80.101	-8.22885	80.101	-5.51472	80.101	-5.62481	80.101	-18.0724
80.2	-8.13768	80.2	-5.52487	80.2	-5.63349	80.2	-18.2024
80.299	-8.04356	80.299	-5.54191	80.299	-5.64784	80.299	-18.3417
80.398	-7.94751	80.398	-5.56579	80.398	-5.66781	80.398	-18.4894
80.497	-7.85046	80.497	-5.59641	80.497	-5.69339	80.497	-18.6444
80.596	-7.75324	80.596	-5.63363	80.596	-5.72449	80.596	-18.8051
80.695	-7.65656	80.695	-5.67731	80.695	-5.76105	80.695	-18.9697
80.794	-7.56105	80.794	-5.72724	80.794	-5.80296	80.794	-19.1356
80.893	-7.46721	80.893	-5.78319	80.893	-5.85011	80.893	-19.2998
80.992	-7.37544	80.992	-5.84488	80.992	-5.90234	80.992	-19.4587
81.091	-7.28605	81.091	-5.91198	81.091	-5.95947	81.091	-19.6081
81.19	-7.19926	81.19	-5.98415	81.19	-6.02131	81.19	-19.7432
81.289	-7.1152	81.289	-6.06096	81.289	-6.0876	81.289	-19.859
81.388	-7.0339	81.388	-6.14197	81.388	-6.15807	81.388	-19.95
81.487	-6.95536	81.487	-6.22666	81.487	-6.2324	81.487	-20.011
81.586	-6.87948	81.586	-6.31448	81.586	-6.31023	81.586	-20.0376
81.685	-6.80613	81.685	-6.40482	81.685	-6.39113	81.685	-20.0258
81.784	-6.73513	81.784	-6.49704	81.784	-6.47467	81.784	-19.9734
81.883	-6.66626	81.883	-6.59042	81.883	-6.56031	81.883	-19.8793
81.982	-6.59927	81.982	-6.68422	81.982	-6.64749	81.982	-19.7445
82.081	-6.53389	82.081	-6.77767	82.081	-6.73561	82.081	-19.5712
82.18	-6.46986	82.18	-6.86995	82.18	-6.82398	82.18	-19.3633
82.279	-6.40691	82.279	-6.96024	82.279	-6.91188	82.279	-19.1255
82.378	-6.34477	82.378	-7.0477	82.378	-6.99856	82.378	-18.8629
82.477	-6.2832	82.477	-7.13148	82.477	-7.08319	82.477	-18.5811
82.576	-6.22199	82.576	-7.21078	82.576	-7.16497	82.576	-18.2855
82.675	-6.16097	82.675	-7.28483	82.675	-7.24303	82.675	-17.9809
82.774	-6.09998	82.774	-7.35289	82.774	-7.31652	82.774	-17.6718
82.873	-6.03894	82.873	-7.41432	82.873	-7.38461	82.873	-17.3621
82.972	-5.97782	82.972	-7.46855	82.972	-7.4465	82.972	-17.0551
83.071	-5.91662	83.071	-7.51511	83.071	-7.50145	83.071	-16.7535
83.17	-5.85542	83.17	-7.55365	83.17	-7.54878	83.17	-16.4594
83.269	-5.79434	83.269	-7.58395	83.269	-7.58793	83.269	-16.1747
83.368	-5.73357	83.368	-7.60591	83.368	-7.61843	83.368	-15.9006
83.467	-5.67335	83.467	-7.61957	83.467	-7.63996	83.467	-15.6381
83.566	-5.61396	83.566	-7.62507	83.566	-7.65234	83.566	-15.3881
83.665	-5.55573	83.665	-7.6227	83.665	-7.65554	83.665	-15.1509
83.764	-5.49902	83.764	-7.61283	83.764	-7.64968	83.764	-14.927
83.863	-5.44423	83.863	-7.59596	83.863	-7.63504	83.863	-14.7165
83.962	-5.39179	83.962	-7.57263	83.962	-7.61203	83.962	-14.5193
84.061	-5.34215	84.061	-7.54347	84.061	-7.58121	84.061	-14.3355
84.16	-5.29575	84.16	-7.50913	84.16	-7.54323	84.16	-14.1649
84.259	-5.25306	84.259	-7.4703	84.259	-7.49885	84.259	-14.0073
84.358	-5.21454	84.358	-7.42768	84.358	-7.44889	84.358	-13.8624
84.457	-5.18064	84.457	-7.38197	84.457	-7.39422	84.457	-13.7298
84.556	-5.15181	84.556	-7.33384	84.556	-7.33576	84.556	-13.6092
84.655	-5.12847	84.655	-7.28394	84.655	-7.2744	84.655	-13.5003
84.754	-5.11102	84.754	-7.2329	84.754	-7.21106	84.754	-13.4025
84.853	-5.09985	84.853	-7.18128	84.853	-7.14662	84.853	-13.3156
84.952	-5.09531	84.952	-7.12961	84.952	-7.08191	84.952	-13.2389
85.051	-5.09771	85.051	-7.07838	85.051	-7.01773	85.051	-13.172
85.15	-5.10733	85.15	-7.02802	85.15	-6.95482	85.15	-13.1145
85.249	-5.12442	85.249	-6.97893	85.249	-6.89385	85.249	-13.0658
85.348	-5.14919	85.348	-6.93143	85.348	-6.83543	85.348	-13.0256
85.447	-5.1818	85.447	-6.88582	85.447	-6.78011	85.447	-12.9932
85.546	-5.22237	85.546	-6.84236	85.546	-6.72837	85.546	-12.9682
85.645	-5.27095	85.645	-6.80126	85.645	-6.68061	85.645	-12.9502
85.744	-5.32757	85.744	-6.7627	85.744	-6.63718	85.744	-12.9386
85.843	-5.39219	85.843	-6.72683	85.843	-6.59837	85.843	-12.9332
85.942	-5.4647	85.942	-6.69378	85.942	-6.56439	85.942	-12.9334
86.041	-5.54496	86.041	-6.66364	86.041	-6.53542	86.041	-12.9389
86.14	-5.63272	86.14	-6.63649	86.14	-6.51155	86.14	-12.9493
86.239	-5.72771	86.239	-6.61239	86.239	-6.49284	86.239	-12.9645
86.338	-5.82955	86.338	-6.59139	86.338	-6.47932	86.338	-12.984
86.437	-5.93779	86.437	-6.57353	86.437	-6.47093	86.437	-13.0077
86.536	-6.05191	86.536	-6.55883	86.536	-6.4676	86.536	-13.0354
86.635	-6.17129	86.635	-6.54732	86.635	-6.46921	86.635	-13.0671
86.734	-6.29525	86.734	-6.539	86.734	-6.4756	86.734	-13.1026
86.833	-6.42299	86.833	-6.5339	86.833	-6.48659	86.833	-13.1419
86.932	-6.55364	86.932	-6.53202	86.932	-6.50195	86.932	-13.1852
87.031	-6.68626	87.031	-6.53336	87.031	-6.52144	87.031	-13.2323
87.13	-6.81981	87.13	-6.53794	87.13	-6.54478	87.13	-13.2836
87.229	-6.9532	87.229	-6.54573	87.229	-6.57168	87.229	-13.339
87.328	-7.08528	87.328	-6.55675	87.328	-6.60183	87.328	-13.3989
87.427	-7.21486	87.427	-6.57098	87.427	-6.63489	87.427	-13.4634
87.526	-7.34074	87.526	-6.5884	87.526	-6.67052	87.526	-13.5327
87.625	-7.46171	87.625	-6.60898	87.625	-6.70838	87.625	-13.607
87.724	-7.57662	87.724	-6.63269	87.724	-6.7481	87.724	-13.6867
87.823	-7.68437	87.823	-6.65948	87.823	-6.78932	87.823	-13.7718
87.922	-7.78397	87.922	-6.68927	87.922	-6.83167	87.922	-13.8625
88.021	-7.87454	88.021	-6.72199	88.021	-6.8748	88.021	-13.9591
88.12	-7.95536	88.12	-6.75753	88.12	-6.91834	88.12	-14.0617
88.219	-8.02588	88.219	-6.79575	88.219	-6.96195	88.219	-14.1702
88.318	-8.08575	88.318	-6.83649	88.318	-7.00528	88.318	-14.2847
88.417	-8.13481	88.417	-6.87957	88.417	-7.04801	88.417	-14.405
88.516	-8.17309	88.516	-6.92476	88.516	-7.08981	88.516	-14.531
88.615	-8.20081	88.615	-6.9718	88.615	-7.13038	88.615	-14.6623
88.714	-8.21837	88.714	-7.02039	88.714	-7.16942	88.714	-14.7985
88.813	-8.2263	88.813	-7.07019	88.813	-7.20665	88.813	-14.939
88.912	-8.22526	88.912	-7.12082	88.912	-7.24181	88.912	-15.0831
89.011	-8.216	89.011	-7.17185	89.011	-7.27466	89.011	-15.2299
89.11	-8.19932	89.11	-7.22281	89.11	-7.30494	89.11	-15.3781
89.209	-8.17604	89.209	-7.27318	89.209	-7.33243	89.209	-15.5266
89.308	-8.147	89.308	-7.32241	89.308	-7.35691	89.308	-15.6739
89.407	-8.11299	89.407	-7.36989	89.407	-7.37819	89.407	-15.8182
89.506	-8.07476	89.506	-7.41499	89.506	-7.39606	89.506	-15.9577
89.605	-8.03301	89.605	-7.45706	89.605	-7.41033	89.605	-16.0904
89.704	-7.98835	89.704	-7.49542	89.704	-7.42082	89.704	-16.214
89.803	-7.94131	89.803	-7.52936	89.803	-7.42736	89.803	-16.3265
89.902	-7.89231	89.902	-7.5582	89.902	-7.42979	89.902	-16.4257
90.001	-7.84172	90.001	-7.58127	90.001	-7.42795	90.001	-16.5094
90.1	-7.78978	90.1	-7.59791	90.1	-7.4217	90.1	-16.5757
90.199	-7.73667	90.199	-7.60752	90.199	-7.4109	90.199	-16.6231
90.298	-7.68248	90.298	-7.60957	90.298	-7.39543	90.298	-16.6502
90.397	-7.62722	90.397	-7.60357	90.397	-7.37519	90.397	-16.6563
90.496	-7.57084	90.496	-7.58915	90.496	-7.3501	90.496	-16.6411
90.595	-7.51324	90.595	-7.56604	90.595	-7.3201	90.595	-16.6047
90.694	-7.45426	90.694	-7.53409	90.694	-7.28516	90.694	-16.5478
90.793	-7.39373	90.793	-7.49325	90.793	-7.24527	90.793	-16.4714
90.892	-7.33142	90.892	-7.44362	90.892	-7.20047	90.892	-16.3772
90.991	-7.26713	90.991	-7.38541	90.991	-7.15083	90.991	-16.2668
91.09	-7.20064	91.09	-7.31897	91.09	-7.09646	91.09	-16.1423
91.189	-7.13174	91.189	-7.24477	91.189	-7.0375	91.189	-16.0058
91.288	-7.06027	91.288	-7.16336	91.288	-6.97416	91.288	-15.8594
91.387	-6.98608	91.387	-7.07542	91.387	-6.90667	91.387	-15.7052
91.486	-6.90908	91.486	-6.9817	91.486	-6.83531	91.486	-15.5452
91.585	-6.82924	91.585	-6.883	91.585	-6.76043	91.585	-15.3813
91.684	-6.74658	91.684	-6.78019	91.684	-6.68239	91.684	-15.2152
91.783	-6.6612	91.783	-6.67417	91.783	-6.6016	91.783	-15.0485
91.882	-6.57328	91.882	-6.56585	91.882	-6.51851	91.882	-14.8825
91.981	-6.48304	91.981	-6.45615	91.981	-6.43361	91.981	-14.7184
92.08	-6.3908	92.08	-6.346	92.08	-6.34741	92.08	-14.5574
92.179	-6.29695	92.179	-6.23629	92.179	-6.26043	92.179	-14.4004
92.278	-6.20193	92.278	-6.12789	92.278	-6.17325	92.278	-14.2481
92.377	-6.10625	92.377	-6.02164	92.377	-6.08643	92.377	-14.1012
92.476	-6.01046	92.476	-5.91835	92.476	-6.00054	92.476	-13.9602
92.575	-5.91517	92.575	-5.81878	92.575	-5.91618	92.575	-13.8258
92.674	-5.82101	92.674	-5.72363	92.674	-5.83391	92.674	-13.6982
92.773	-5.72864	92.773	-5.63357	92.773	-5.75433	92.773	-13.5779
92.872	-5.63873	92.872	-5.54923	92.872	-5.67798	92.872	-13.4652
92.971	-5.55198	92.971	-5.47115	92.971	-5.60544	92.971	-13.3604
93.07	-5.46907	93.07	-5.39986	93.07	-5.53722	93.07	-13.2636
93.169	-5.39067	93.169	-5.33583	93.169	-5.47384	93.169	-13.175
93.268	-5.31746	93.268	-5.27947	93.268	-5.41579	93.268	-13.095
93.367	-5.25006	93.367	-5.23115	93.367	-5.36353	93.367	-13.0235
93.466	-5.18911	93.466	-5.19117	93.466	-5.31749	93.466	-12.9609
93.565	-5.13519	93.565	-5.15982	93.565	-5.27806	93.565	-12.9071
93.664	-5.08885	93.664	-5.1373	93.664	-5.2456	93.664	-12.8623
93.763	-5.05061	93.763	-5.12379	93.763	-5.22044	93.763	-12.8267
93.862	-5.02093	93.862	-5.11938	93.862	-5.20286	93.862	-12.8002
93.961	-5.00026	93.961	-5.12415	93.961	-5.1931	93.961	-12.783
94.06	-4.98898	94.06	-5.13809	94.06	-5.19134	94.06	-12.775
94.159	-4.98741	94.159	-5.16115	94.159	-5.19774	94.159	-12.7762
94.258	-4.99585	94.258	-5.19321	94.258	-5.2124	94.258	-12.7867
94.357	-5.01452	94.357	-5.23409	94.357	-5.23534	94.357	-12.8064
94.456	-5.04359	94.456	-5.28353	94.456	-5.26655	94.456	-12.8351
94.555	-5.08317	94.555	-5.34123	94.555	-5.30596	94.555	-12.8726
94.654	-5.13329	94.654	-5.40677	94.654	-5.35341	94.654	-12.9186
94.753	-5.19393	94.753	-5.47969	94.753	-5.40869	94.753	-12.973
94.852	-5.26497	94.852	-5.55942	94.852	-5.47151	94.852	-13.0352
94.951	-5.34622	94.951	-5.64531	94.951	-5.5415	94.951	-13.1047
95.05	-5.43739	95.05	-5.73662	95.05	-5.6182	95.05	-13.1809
95.149	-5.53811	95.149	-5.83253	95.149	-5.70109	95.149	-13.263
95.248	-5.64787	95.248	-5.93213	95.248	-5.78952	95.248	-13.3502
95.347	-5.76606	95.347	-6.0344	95.347	-5.88278	95.347	-13.4413
95.446	-5.89196	95.446	-6.13827	95.446	-5.98005	95.446	-13.5351
95.545	-6.02468	95.545	-6.24258	95.545	-6.08043	95.545	-13.6304
95.644	-6.16322	95.644	-6.3461	95.644	-6.1829	95.644	-13.7254
95.743	-6.30641	95.743	-6.44759	95.743	-6.28639	95.743	-13.8185
95.842	-6.45293	95.842	-6.54573	95.842	-6.38973	95.842	-13.9078
95.941	-6.60132	95.941	-6.63923	95.941	-6.49167	95.941	-13.9914
96.04	-6.74995	96.04	-6.72681	96.04	-6.59095	96.04	-14.0671
96.139	-6.89706	96.139	-6.80723	96.139	-6.68621	96.139	-14.1328
96.238	-7.04076	96.238	-6.87932	96.238	-6.77614	96.238	-14.1867
96.337	-7.17907	96.337	-6.94199	96.337	-6.85939	96.337	-14.2267
96.436	-7.30995	96.436	-6.9943	96.436	-6.93467	96.436	-14.2512
96.535	-7.4313	96.535	-7.0354	96.535	-7.00073	96.535	-14.2587
96.634	-7.54109	96.634	-7.06463	96.634	-7.05642	96.634	-14.2483
96.733	-7.63733	96.733	-7.08147	96.733	-7.1007	96.733	-14.2194
96.832	-7.7182	96.832	-7.08556	96.832	-7.13264	96.832	-14.1718
96.931	-7.78205	96.931	-7.07668	96.931	-7.15149	96.931	-14.1059
97.03	-7.82749	97.03	-7.0548	97.03	-7.15664	97.03	-14.0225
97.129	-7.85341	97.129	-7.01998	97.129	-7.14766	97.129	-13.9228
97.228	-7.85905	97.228	-6.97243	97.228	-7.12431	97.228	-13.8083
97.327	-7.84394	97.327	-6.91246	97.327	-7.08649	97.327	-13.6809
97.426	-7.80802	97.426	-6.84047	97.426	-7.03429	97.426	-13.5424
97.525	-7.75152	97.525	-6.75696	97.525	-6.96796	97.525	-13.3949
97.624	-7.675	97.624	-6.66248	97.624	-6.88791	97.624	-13.2406
97.723	-7.5793	97.723	-6.55769	97.723	-6.79467	97.723	-13.0814
97.822	-7.46549	97.822	-6.44326	97.822	-6.68893	97.822	-12.9192
97.921	-7.33487	97.921	-6.31997	97.921	-6.57147	97.921	-12.7558
98.02	-7.18889	98.02	-6.18864	98.02	-6.44322	98.02	-12.5929
98.119	-7.02913	98.119	-6.05017	98.119	-6.30519	98.119	-12.4319
98.218	-6.85727	98.218	-5.90552	98.218	-6.15849	98.218	-12.274
98.317	-6.67507	98.317	-5.75569	98.317	-6.00431	98.317	-12.1204
98.416	-6.48432	98.416	-5.60179	98.416	-5.84393	98.416	-11.972
98.515	-6.28683	98.515	-5.44494	98.515	-5.67867	98.515	-11.8295
98.614	-6.08444	98.614	-5.28634	98.614	-5.50992	98.614	-11.6937
98.713	-5.87896	98.713	-5.12723	98.713	-5.3391	98.713	-11.5651
98.812	-5.67219	98.812	-4.96888	98.812	-5.16768	98.812	-11.4439
98.911	-5.4659	98.911	-4.81258	98.911	-4.99713	98.911	-11.3306
99.01	-5.26182	99.01	-4.65966	99.01	-4.82891	99.01	-11.2253
99.109	-5.06164	99.109	-4.51144	99.109	-4.66452	99.109	-11.1282
99.208	-4.867	99.208	-4.36924	99.208	-4.50542	99.208	-11.0392
99.307	-4.67947	99.307	-4.2344	99.307	-4.35305	99.307	-10.9583
99.406	-4.50059	99.406	-4.10821	99.406	-4.20884	99.406	-10.8855
99.505	-4.33183	99.505	-3.99197	99.505	-4.07418	99.505	-10.8207
99.604	-4.17463	99.604	-3.88696	99.604	-3.95045	99.604	-10.7637
99.703	-4.03035	99.703	-3.79446	99.703	-3.83897	99.703	-10.7143
99.802	-3.90033	99.802	-3.71569	99.802	-3.74108	99.802	-10.6723
99.901	-3.78587	99.901	-3.65191	99.901	-3.65806	99.901	-10.6374
100	-3.68824	100	-3.60434	100	-3.5912	100	-10.6093

## Sheet: Figure 3(c)
Data corresponds to Impulse Response
Time (ns)	Normalized Input Signal (V)	Time (ns)	Received Signal (Face-to-Face)	Time (ns)	Received Signal (Side-to-Side)
0	-4.03958e-07	0	0	0	0
0.00024088	-1.46919e-07	0.000212656	0	0.000222287	0
0.000481759	1.46919e-07	0.000425311	0	0.000444574	0
0.000722639	2.20186e-06	0.000637967	0	0.000666861	0
0.000963518	2.57473e-06	0.000850623	0	0.000889148	0
0.0012	2.98779e-06	0.00106	0	0.00111	0
0.00145	3.43945e-06	0.00128	0	0.00133	0
0.00169	3.92588e-06	0.00149	0	0.00156	0
0.00193	4.44039e-06	0.0017	0	0.00178	0
0.00217	4.97259e-06	0.00191	0	0.002	0
0.00241	5.50747e-06	0.00213	0	0.00222	0
0.00265	6.02428e-06	0.00234	0	0.00245	0
0.00289	6.49529e-06	0.00255	0	0.00267	0
0.00313	6.88429e-06	0.00276	0	0.00289	0
0.00337	7.14501e-06	0.00298	0	0.00311	0
0.00361	7.21921e-06	0.00319	0	0.00333	0
0.00385	7.03471e-06	0.0034	0	0.00356	0
0.00409	6.50312e-06	0.00362	0	0.00378	0
0.00434	5.51749e-06	0.00383	0	0.004	0
0.00458	3.94972e-06	0.00404	0	0.00422	0
0.00482	1.64797e-06	0.00425	0	0.00445	0
0.00506	-1.56613e-06	0.00447	0	0.00467	0
0.0053	-5.90012e-06	0.00468	0	0.00489	0
0.00554	-1.15934e-05	0.00489	0	0.00511	0
0.00578	-1.89194e-05	0.0051	0	0.00533	0
0.00602	-2.81882e-05	0.00532	0	0.00556	0
0.00626	-3.97473e-05	0.00553	0	0.00578	0
0.0065	-5.39835e-05	0.00574	0	0.006	0
0.00674	-7.13221e-05	0.00595	0	0.00622	0
0.00699	-9.22261e-05	0.00617	0	0.00645	0
0.00723	-0.000117194	0.00638	0	0.00667	0
0.00747	-0.000146755	0.00659	0	0.00689	0
0.00771	-0.000181463	0.0068	0	0.00711	0
0.00795	-0.000221889	0.00702	0	0.00734	0
0.00819	-0.000268607	0.00723	0	0.00756	0
0.00843	-0.000322182	0.00744	0	0.00778	0
0.00867	-0.000383152	0.00766	0	0.008	0
0.00891	-0.000452003	0.00787	0	0.00822	0
0.00915	-0.000529144	0.00808	0	0.00845	0
0.00939	-0.000614879	0.00829	0	0.00867	0
0.00964	-0.000709363	0.00851	0	0.00889	0
0.00988	-0.000812571	0.00872	0	0.00911	0
0.01012	-0.00092424	0.00893	0	0.00934	0
0.01036	-0.00104	0.00914	0	0.00956	0
0.0106	-0.00117	0.00936	0	0.00978	0
0.01084	-0.0013	0.00957	0	0.01	0
0.01108	-0.00144	0.00978	0	0.01023	0
0.01132	-0.00158	0.00999	0	0.01045	0
0.01156	-0.00171	0.01021	0	0.01067	0
0.0118	-0.00185	0.01042	0	0.01089	0
0.01204	-0.00197	0.01063	0	0.01111	0
0.01228	-0.00208	0.01085	0	0.01134	0
0.01253	-0.00216	0.01106	0	0.01156	0
0.01277	-0.00222	0.01127	0	0.01178	0
0.01301	-0.00224	0.01148	0	0.012	0
0.01325	-0.00222	0.0117	0	0.01223	0
0.01349	-0.00214	0.01191	0	0.01245	0
0.01373	-0.00199	0.01212	0	0.01267	0
0.01397	-0.00176	0.01233	0	0.01289	0
0.01421	-0.00144	0.01255	0	0.01311	0
0.01445	-0.001	0.01276	0	0.01334	0
0.01469	-0.000444013	0.01297	0	0.01356	0
0.01493	0.000260018	0.01318	0	0.01378	0
0.01518	0.00113	0.0134	0	0.014	0
0.01542	0.00217	0.01361	0	0.01423	0
0.01566	0.00341	0.01382	0	0.01445	0
0.0159	0.00487	0.01404	0	0.01467	0
0.01614	0.00656	0.01425	0	0.01489	0
0.01638	0.00851	0.01446	0	0.01512	0
0.01662	0.01072	0.01467	0	0.01534	0
0.01686	0.01321	0.01489	0	0.01556	0
0.0171	0.01599	0.0151	0	0.01578	0
0.01734	0.01907	0.01531	0	0.016	0
0.01758	0.02246	0.01552	0	0.01623	0
0.01783	0.02614	0.01574	0	0.01645	0
0.01807	0.03013	0.01595	0	0.01667	0
0.01831	0.03441	0.01616	0	0.01689	0
0.01855	0.03895	0.01637	0	0.01712	0
0.01879	0.04374	0.01659	0	0.01734	0
0.01903	0.04875	0.0168	0	0.01756	0
0.01927	0.05392	0.01701	0	0.01778	0
0.01951	0.05921	0.01723	0	0.01801	0
0.01975	0.06455	0.01744	0	0.01823	0
0.01999	0.06989	0.01765	0	0.01845	0
0.02023	0.07513	0.01786	0	0.01867	0
0.02047	0.08019	0.01808	0	0.01889	0
0.02072	0.08496	0.01829	0	0.01912	0
0.02096	0.08933	0.0185	0	0.01934	0
0.0212	0.09319	0.01871	0	0.01956	0
0.02144	0.0964	0.01893	0	0.01978	0
0.02168	0.09884	0.01914	0	0.02001	0
0.02192	0.10034	0.01935	0	0.02023	0
0.02216	0.10078	0.01956	0	0.02045	0
0.0224	0.1	0.01978	0	0.02067	0
0.02264	0.09785	0.01999	0	0.02089	0
0.02288	0.09418	0.0202	0	0.02112	0
0.02312	0.08885	0.02041	0	0.02134	0
0.02337	0.08172	0.02063	0	0.02156	0
0.02361	0.07266	0.02084	0	0.02178	0
0.02385	0.06155	0.02105	0	0.02201	0
0.02409	0.04829	0.02127	0	0.02223	0
0.02433	0.03281	0.02148	0	0.02245	0
0.02457	0.01503	0.02169	0	0.02267	0
0.02481	-0.00506	0.0219	0	0.0229	0
0.02505	-0.02749	0.02212	0	0.02312	0
0.02529	-0.05224	0.02233	0	0.02334	0
0.02553	-0.07923	0.02254	0	0.02356	0
0.02577	-0.1084	0.02275	0	0.02378	0
0.02601	-0.13961	0.02297	0	0.02401	0
0.02626	-0.17271	0.02318	0	0.02423	0
0.0265	-0.20749	0.02339	0	0.02445	0
0.02674	-0.24371	0.0236	0	0.02467	0
0.02698	-0.2811	0.02382	0	0.0249	0
0.02722	-0.31936	0.02403	0	0.02512	0
0.02746	-0.35813	0.02424	0	0.02534	0
0.0277	-0.39704	0.02446	0	0.02556	0
0.02794	-0.43568	0.02467	0	0.02579	0
0.02818	-0.47363	0.02488	0	0.02601	0
0.02842	-0.51044	0.02509	0	0.02623	0
0.02866	-0.54565	0.02531	0	0.02645	0
0.02891	-0.57878	0.02552	0	0.02667	0
0.02915	-0.60936	0.02573	0	0.0269	0
0.02939	-0.63692	0.02594	0	0.02712	0
0.02963	-0.661	0.02616	0	0.02734	0
0.02987	-0.68116	0.02637	0	0.02756	0
0.03011	-0.69697	0.02658	0	0.02779	0
0.03035	-0.70807	0.02679	0	0.02801	0
0.03059	-0.71409	0.02701	0	0.02823	0
0.03083	-0.71474	0.02722	0	0.02845	0
0.03107	-0.70977	0.02743	0	0.02868	0
0.03131	-0.69899	0.02765	0	0.0289	0
0.03156	-0.68226	0.02786	0	0.02912	0
0.0318	-0.65952	0.02807	0	0.02934	0
0.03204	-0.63077	0.02828	0	0.02956	0
0.03228	-0.5961	0.0285	0	0.02979	0
0.03252	-0.55564	0.02871	0	0.03001	0
0.03276	-0.50962	0.02892	0	0.03023	0
0.033	-0.45832	0.02913	0	0.03045	0
0.03324	-0.40212	0.02935	0	0.03068	0
0.03348	-0.34143	0.02956	0	0.0309	0
0.03372	-0.27674	0.02977	0	0.03112	0
0.03396	-0.20861	0.02998	0	0.03134	0
0.0342	-0.13761	0.0302	0	0.03156	0
0.03445	-0.0644	0.03041	0	0.03179	0
0.03469	0.01037	0.03062	0	0.03201	0
0.03493	0.08599	0.03084	0	0.03223	0
0.03517	0.16175	0.03105	0	0.03245	0
0.03541	0.23692	0.03126	0	0.03268	0
0.03565	0.3108	0.03147	0	0.0329	0
0.03589	0.38267	0.03169	0	0.03312	0
0.03613	0.45186	0.0319	0	0.03334	0
0.03637	0.5177	0.03211	0	0.03357	0
0.03661	0.57958	0.03232	0	0.03379	0
0.03685	0.63694	0.03254	0	0.03401	0
0.0371	0.68926	0.03275	0	0.03423	0
0.03734	0.7361	0.03296	0	0.03445	0
0.03758	0.77707	0.03317	0	0.03468	0
0.03782	0.81187	0.03339	0	0.0349	0
0.03806	0.84025	0.0336	0	0.03512	0
0.0383	0.86206	0.03381	0	0.03534	0
0.03854	0.87721	0.03402	0	0.03557	0
0.03878	0.8857	0.03424	0	0.03579	0
0.03902	0.88761	0.03445	0	0.03601	0
0.03926	0.88308	0.03466	0	0.03623	0
0.0395	0.87233	0.03488	0	0.03646	0
0.03975	0.85563	0.03509	0	0.03668	0
0.03999	0.83333	0.0353	0	0.0369	0
0.04023	0.80583	0.03551	0	0.03712	0
0.04047	0.77357	0.03573	0	0.03734	0
0.04071	0.73703	0.03594	0	0.03757	0
0.04095	0.69672	0.03615	0	0.03779	0
0.04119	0.65319	0.03636	0	0.03801	0
0.04143	0.60699	0.03658	0	0.03823	0
0.04167	0.55867	0.03679	0	0.03846	0
0.04191	0.5088	0.037	0	0.03868	0
0.04215	0.45794	0.03721	0	0.0389	0
0.04239	0.40661	0.03743	0	0.03912	0
0.04264	0.35536	0.03764	0	0.03934	0
0.04288	0.30465	0.03785	0	0.03957	0
0.04312	0.25496	0.03807	0	0.03979	0
0.04336	0.20671	0.03828	0	0.04001	0
0.0436	0.16027	0.03849	0	0.04023	0
0.04384	0.116	0.0387	0	0.04046	0
0.04408	0.07417	0.03892	0	0.04068	0
0.04432	0.03504	0.03913	0	0.0409	0
0.04456	-0.00119	0.03934	0	0.04112	0
0.0448	-0.03438	0.03955	0	0.04135	0
0.04504	-0.0644	0.03977	0	0.04157	0
0.04529	-0.09121	0.03998	0	0.04179	0
0.04553	-0.11478	0.04019	0	0.04201	0
0.04577	-0.13514	0.0404	0	0.04223	0
0.04601	-0.15233	0.04062	0	0.04246	0
0.04625	-0.16645	0.04083	0	0.04268	0
0.04649	-0.17763	0.04104	0	0.0429	0
0.04673	-0.18599	0.04126	0	0.04312	0
0.04697	-0.19172	0.04147	0	0.04335	0
0.04721	-0.195	0.04168	0	0.04357	0
0.04745	-0.19601	0.04189	0	0.04379	0
0.04769	-0.19498	0.04211	0	0.04401	0
0.04794	-0.19212	0.04232	0	0.04424	0
0.04818	-0.18764	0.04253	0	0.04446	0
0.04842	-0.18176	0.04274	0	0.04468	0
0.04866	-0.17469	0.04296	0	0.0449	0
0.0489	-0.16664	0.04317	0	0.04512	0
0.04914	-0.15781	0.04338	0	0.04535	0
0.04938	-0.14838	0.04359	0	0.04557	0
0.04962	-0.13853	0.04381	0	0.04579	0
0.04986	-0.12842	0.04402	0	0.04601	0
0.0501	-0.1182	0.04423	0	0.04624	0
0.05034	-0.10801	0.04445	0	0.04646	0
0.05058	-0.09795	0.04466	0	0.04668	0
0.05083	-0.08815	0.04487	0	0.0469	0
0.05107	-0.07867	0.04508	0	0.04712	0
0.05131	-0.0696	0.0453	0	0.04735	0
0.05155	-0.06099	0.04551	0	0.04757	0
0.05179	-0.05289	0.04572	0	0.04779	0
0.05203	-0.04534	0.04593	0	0.04801	0
0.05227	-0.03835	0.04615	0	0.04824	0
0.05251	-0.03193	0.04636	0	0.04846	0
0.05275	-0.0261	0.04657	0	0.04868	0
0.05299	-0.02083	0.04678	0	0.0489	0
0.05323	-0.01612	0.047	0	0.04913	0
0.05348	-0.01196	0.04721	0	0.04935	0
0.05372	-0.0083	0.04742	0	0.04957	0
0.05396	-0.00514	0.04763	0	0.04979	0
0.0542	-0.00243	0.04785	0	0.05001	0
0.05444	-0.000143353	0.04806	0	0.05024	0
0.05468	0.00175	0.04827	0	0.05046	0
0.05492	0.0033	0.04849	0	0.05068	0
0.05516	0.00452	0.0487	0	0.0509	0
0.0554	0.00546	0.04891	0	0.05113	0
0.05564	0.00615	0.04912	0	0.05135	0
0.05588	0.00662	0.04934	0	0.05157	0
0.05612	0.0069	0.04955	0	0.05179	0
0.05637	0.00702	0.04976	0	0.05202	0
0.05661	0.007	0.04997	0	0.05224	0
0.05685	0.00687	0.05019	0	0.05246	0
0.05709	0.00666	0.0504	0	0.05268	0
0.05733	0.00637	0.05061	0	0.0529	0
0.05757	0.00604	0.05082	0	0.05313	0
0.05781	0.00566	0.05104	0	0.05335	0
0.05805	0.00526	0.05125	0	0.05357	0
0.05829	0.00485	0.05146	0	0.05379	0
0.05853	0.00444	0.05168	0	0.05402	0
0.05877	0.00403	0.05189	0	0.05424	0
0.05902	0.00363	0.0521	0	0.05446	0
0.05926	0.00325	0.05231	0	0.05468	0
0.0595	0.00289	0.05253	0	0.0549	0
0.05974	0.00255	0.05274	0	0.05513	0
0.05998	0.00223	0.05295	0	0.05535	0
0.06022	0.00194	0.05316	0	0.05557	0
0.06046	0.00168	0.05338	0	0.05579	0
0.0607	0.00144	0.05359	0	0.05602	0
0.06094	0.00122	0.0538	0	0.05624	0
0.06118	0.00103	0.05401	0	0.05646	0
0.06142	0.000858171	0.05423	0	0.05668	0
0.06167	0.000708668	0.05444	0	0.05691	0
0.06191	0.000578501	0.05465	0	0.05713	0
0.06215	0.000466079	0.05487	0	0.05735	0
0.06239	0.000369792	0.05508	0	0.05757	0
0.06263	0.000288044	0.05529	0	0.05779	0
0.06287	0.000219284	0.0555	0	0.05802	0
0.06311	0.000162028	0.05572	0	0.05824	0
0.06335	0.000114876	0.05593	0	0.05846	0
0.06359	7.65218e-05	0.05614	0	0.05868	0
0.06383	4.57631e-05	0.05635	0	0.05891	0
0.06407	2.1502e-05	0.05657	0	0.05913	0
0.06431	2.74741e-06	0.05678	0	0.05935	0
0.06456	-1.13872e-05	0.05699	0	0.05957	0
0.0648	-2.16875e-05	0.0572	0	0.0598	0
0.06504	-2.88432e-05	0.05742	0	0.06002	0
0.06528	-3.34546e-05	0.05763	0	0.06024	0
0.06552	-3.60387e-05	0.05784	0	0.06046	0
0.06576	-3.7037e-05	0.05805	0	0.06068	0
0.066	-3.68223e-05	0.05827	0	0.06091	0
0.06624	-3.57062e-05	0.05848	0	0.06113	0
0.06648	-3.39462e-05	0.05869	0	0.06135	0
0.06672	-3.17519e-05	0.05891	0	0.06157	0
0.06696	-2.9292e-05	0.05912	0	0.0618	0
0.06721	-2.66995e-05	0.05933	0	0.06202	0
0.06745	-2.40772e-05	0.05954	0	0.06224	0
0.06769	-2.15029e-05	0.05976	0	0.06246	0
0.06793	-1.90329e-05	0.05997	0	0.06268	0
0.06817	-1.67066e-05	0.06018	0	0.06291	0
0.06841	-1.45491e-05	0.06039	0	0.06313	0
0.06865	-1.25748e-05	0.06061	0	0.06335	0
0.06889	-1.0789e-05	0.06082	0	0.06357	0
0.06913	-9.19066e-06	0.06103	0	0.0638	0
0.06937	-7.77386e-06	0.06124	0	0.06402	0
0.06961	-6.52915e-06	0.06146	0	0.06424	0
0.06986	-5.44482e-06	0.06167	0	0.06446	0
0.0701	-4.50779e-06	0.06188	0	0.06469	0
0.07034	-3.70431e-06	0.0621	0	0.06491	0
0.07058	-3.02058e-06	0.06231	0	0.06513	0
0.07082	-2.44309e-06	0.06252	0	0.06535	0
0.07106	-1.95899e-06	0.06273	0	0.06557	0
0.0713	-1.55621e-06	0.06295	0	0.0658	0
0.07154	-1.22368e-06	0.06316	0	0.06602	0
0.07178	-9.51305e-07	0.06337	0	0.06624	0
0.07202	-7.30043e-07	0.06358	0	0.06646	0
0.07226	-5.51865e-07	0.0638	0	0.06669	0
0.0725	-4.09716e-07	0.06401	0	0.06691	0
0.07275	-2.97455e-07	0.06422	0	0.06713	0
0.07299	-2.09786e-07	0.06443	0	0.06735	0
0.07323	-1.4218e-07	0.06465	0	0.06758	0
0.07347	-9.07996e-08	0.06486	0	0.0678	0
0.07371	-5.24167e-08	0.06507	0	0.06802	0
0.07395	-2.4341e-08	0.06529	0	0.06824	0
0.07419	-4.34892e-09	0.0655	0	0.06846	0
0.07443	9.38179e-09	0.06571	0	0.06869	0
0.07467	1.83307e-08	0.06592	0	0.06891	0
0.07491	2.36878e-08	0.06614	0	0.06913	0
0.07515	2.64006e-08	0.06635	0	0.06935	0
0.0754	2.7215e-08	0.06656	0	0.06958	0
0.07564	2.67112e-08	0.06677	0	0.0698	0
0.07588	2.53342e-08	0.06699	0	0.07002	0
0.07612	2.34199e-08	0.0672	0	0.07024	0
0.07636	2.1217e-08	0.06741	0	0.07046	0
0.0766	1.89053e-08	0.06762	0	0.07069	0
0.07684	1.66106e-08	0.06784	0	0.07091	0
0.07708	1.44176e-08	0.06805	0	0.07113	0
0.07732	1.23794e-08	0.06826	0	0.07135	0
0.07756	1.05258e-08	0.06848	0	0.07158	0
0.0778	8.86939e-09	0.06869	0	0.0718	0
0.07804	7.41114e-09	0.0689	0	0.07202	0
0.07829	6.14364e-09	0.06911	0	0.07224	0
0.07853	5.05437e-09	0.06933	0	0.07247	0
0.07877	4.12778e-09	0.06954	0	0.07269	0
0.07901	3.34693e-09	0.06975	0	0.07291	0
0.07925	2.69462e-09	0.06996	0	0.07313	0
0.07949	2.15417e-09	0.07018	0	0.07335	0
0.07973	1.70991e-09	0.07039	0	0.07358	0
0.07997	1.34749e-09	0.0706	0	0.0738	0
0.08021	1.05403e-09	0.07081	0	0.07402	0
0.08045	8.18152e-10	0.07103	0	0.07424	0
0.08069	6.29945e-10	0.07124	0	0.07447	0
0.08094	4.80882e-10	0.07145	0	0.07469	0
0.08118	3.63711e-10	0.07166	0	0.07491	0
0.08142	2.72319e-10	0.07188	0	0.07513	0
0.08166	2.01611e-10	0.07209	0	0.07536	0
0.0819	1.47369e-10	0.0723	0	0.07558	0
0.08214	1.06136e-10	0.07252	0	0.0758	0
0.08238	7.51005e-11	0.07273	0	0.07602	0
0.08262	5.19925e-11	0.07294	0	0.07624	0
0.08286	3.4996e-11	0.07315	0	0.07647	0
0.0831	2.26683e-11	0.07337	0	0.07669	0
0.08334	1.38731e-11	0.07358	0	0.07691	0
0.08359	7.72233e-12	0.07379	0	0.07713	0
0.08383	3.52823e-12	0.074	0	0.07736	0
0.08407	7.62683e-13	0.07422	0	0.07758	0
0.08431	-9.75908e-13	0.07443	0	0.0778	0
0.08455	-1.98978e-12	0.07464	0	0.07802	0
0.08479	-2.50382e-12	0.07485	0	0.07825	0
0.08503	-2.68324e-12	0.07507	0	0.07847	0
0.08527	-2.64766e-12	0.07528	0	0.07869	0
0.08551	-2.48217e-12	0.07549	0	0.07891	0
0.08575	-2.24607e-12	0.07571	0	0.07913	0
0.08599	-1.97957e-12	0.07592	0	0.07936	0
0.08623	-1.70899e-12	0.07613	0	0.07958	0
0.08648	-1.45067e-12	0.07634	0	0.0798	0
0.08672	-1.21396e-12	0.07656	0	0.08002	0
0.08696	-1.0034e-12	0.07677	0	0.08025	0
0.0872	-8.20328e-13	0.07698	0	0.08047	0
0.08744	-6.64059e-13	0.07719	0	0.08069	0
0.08768	-5.327e-13	0.07741	0	0.08091	0
0.08792	-4.23725e-13	0.07762	0	0.08113	0
0.08816	-3.34363e-13	0.07783	0	0.08136	0
0.0884	-2.61842e-13	0.07804	0	0.08158	0
0.08864	-2.03544e-13	0.07826	0	0.0818	0
0.08888	-1.57091e-13	0.07847	0	0.08202	0
0.08913	-1.20383e-13	0.07868	0	0.08225	0
0.08937	-9.16028e-14	0.0789	0	0.08247	0
0.08961	-6.92096e-14	0.07911	0	0.08269	0
0.08985	-5.19147e-14	0.07932	0	0.08291	0
0.09009	-3.86545e-14	0.07953	0	0.08314	0
0.09033	-2.85613e-14	0.07975	0	0.08336	0
0.09057	-2.09345e-14	0.07996	0	0.08358	0
0.09081	-1.52139e-14	0.08017	0	0.0838	0
0.09105	-1.09555e-14	0.08038	0	0.08402	0
0.09129	-7.81044e-15	0.0806	0	0.08425	0
0.09153	-5.50665e-15	0.08081	0	0.08447	0
0.09178	-3.83384e-15	0.08102	0	0.08469	0
0.09202	-2.63058e-15	0.08123	0	0.08491	0
0.09226	-1.77394e-15	0.08145	0	0.08514	0
0.0925	-1.17103e-15	0.08166	0	0.08536	0
0.09274	-7.52183e-16	0.08187	0	0.08558	0
0.09298	-4.65565e-16	0.08209	0	0.0858	0
0.09322	-2.72946e-16	0.0823	0	0.08603	0
0.09346	-1.46362e-16	0.08251	0	0.08625	0
0.0937	-6.55464e-17	0.08272	0	0.08647	0
0.09394	-1.59587e-17	0.08294	0	0.08669	0
0.09418	1.27203e-17	0.08315	0	0.08691	0
0.09442	2.77255e-17	0.08336	0	0.08714	0
0.09467	3.40585e-17	0.08357	0	0.08736	0
0.09491	3.51216e-17	0.08379	0	0.08758	0
0.09515	3.31835e-17	0.084	0	0.0878	0
0.09539	2.97199e-17	0.08421	0	0.08803	0
0.09563	2.566e-17	0.08442	0	0.08825	0
0.09587	2.15625e-17	0.08464	0	0.08847	0
0.09611	1.774e-17	0.08485	0	0.08869	0
0.09635	1.43458e-17	0.08506	0	0.08891	0
0.09659	1.14342e-17	0.08527	0	0.08914	0
0.09683	8.99998e-18	0.08549	0	0.08936	0
0.09707	7.00595e-18	0.0857	0	0.08958	0
0.09732	5.39954e-18	0.08591	0	0.0898	0
0.09756	4.12354e-18	0.08613	0	0.09003	0
0.0978	3.12238e-18	0.08634	0	0.09025	0
0.09804	2.34538e-18	0.08655	0	0.09047	0
0.09828	1.7483e-18	0.08676	0	0.09069	0
0.09852	1.29362e-18	0.08698	0	0.09092	0
0.09876	9.50307e-19	0.08719	0	0.09114	0
0.099	6.93167e-19	0.0874	0	0.09136	0
0.09924	5.02045e-19	0.08761	0	0.09158	0
0.09948	3.61048e-19	0.08783	0	0.0918	0
0.09972	2.57787e-19	0.08804	0	0.09203	0
0.09997	1.82705e-19	0.08825	0	0.09225	0
0.10021	1.28506e-19	0.08846	1.23653e-38	0.09247	0
0.10045	8.96651e-20	0.08868	4.1489e-38	0.09269	0
0.10069	6.20355e-20	0.08889	9.32501e-38	0.09292	0
0.10093	4.25308e-20	0.0891	1.75531e-37	0.09314	0
0.10117	2.88708e-20	0.08932	2.9891e-37	0.09336	0
0.10141	1.93839e-20	0.08953	4.7759e-37	0.09358	0
0.10165	1.28538e-20	0.08974	7.30635e-37	0.09381	0
0.10189	8.40227e-21	0.08995	1.08364e-36	0.09403	0
0.10213	5.3998e-21	0.09017	1.57093e-36	0.09425	0
0.10237	3.39869e-21	0.09038	2.23854e-36	0.09447	0
0.10261	2.08304e-21	0.09059	3.14836e-36	0.09469	0
0.10286	1.23178e-21	0.0908	4.36784e-36	0.09492	0
0.1031	6.91548e-22	0.09102	6.00241e-36	0.09514	0
0.10334	3.56926e-22	0.09123	8.19333e-36	0.09536	0
0.10358	1.56187e-22	0.09144	1.11295e-35	0.09558	0
0.10382	4.10655e-23	0.09165	1.50629e-35	0.09581	0
0.10406	-2.05137e-23	0.09187	2.03296e-35	0.09603	0
0.1043	-4.95622e-23	0.09208	2.73765e-35	0.09625	0
0.10454	-5.96126e-23	0.09229	3.67969e-35	0.09647	0
0.10478	-5.92021e-23	0.09251	4.93775e-35	0.09669	0
0.10502	-5.35768e-23	0.09272	6.61597e-35	0.09692	0
0.10526	-4.58492e-23	0.09293	8.852e-35	0.09714	0
0.10551	-3.7775e-23	0.09314	1.18275e-34	0.09736	0
0.10575	-3.0267e-23	0.09336	1.57819e-34	0.09758	0
0.10599	-2.37316e-23	0.09357	2.10303e-34	0.09781	0
0.10623	-1.82833e-23	0.09378	2.79873e-34	0.09803	0
0.10647	-1.38798e-23	0.09399	3.7197e-34	0.09825	0
0.10671	-1.04039e-23	0.09421	4.93731e-34	0.09847	0
0.10695	-7.7115e-24	0.09442	6.54506e-34	0.0987	0
0.10719	-5.65851e-24	0.09463	8.66529e-34	0.09892	0
0.10743	-4.11393e-24	0.09484	1.14579e-33	0.09914	0
0.10767	-2.96543e-24	0.09506	1.51316e-33	0.09936	0
0.10791	-2.12037e-24	0.09527	1.99584e-33	0.09958	0
0.10815	-1.50451e-24	0.09548	2.62929e-33	0.09981	0
0.1084	-1.05964e-24	0.0957	3.45959e-33	0.10003	0
0.10864	-7.40936e-25	0.09591	4.54663e-33	0.10025	0
0.10888	-5.14418e-25	0.09612	5.96815e-33	0.10047	0
0.10912	-3.54636e-25	0.09633	7.82489e-33	0.1007	0
0.10936	-2.42755e-25	0.09655	1.02473e-32	0.10092	0
0.1096	-1.64981e-25	0.09676	1.34041e-32	0.10114	0
0.10984	-1.11303e-25	0.09697	1.75132e-32	0.10136	0
0.11008	-7.45198e-26	0.09718	2.28558e-32	0.10159	0
0.11032	-4.94974e-26	0.0974	2.97944e-32	0.10181	0
0.11056	-3.26013e-26	0.09761	3.87956e-32	0.10203	0
0.1108	-2.12798e-26	0.09782	5.04595e-32	0.10225	0
0.11105	-1.37541e-26	0.09803	6.55569e-32	0.10247	0
0.11129	-8.79378e-27	0.09825	8.50768e-32	0.1027	0
0.11153	-5.55395e-27	0.09846	1.10287e-31	0.10292	0
0.11177	-3.45861e-27	0.09867	1.4281e-31	0.10314	0
0.11201	-2.11815e-27	0.09888	1.84723e-31	0.10336	0
0.11225	-1.27107e-27	0.0991	2.38675e-31	0.10359	0
0.11249	-7.43268e-28	0.09931	3.08052e-31	0.10381	0
0.11273	-4.19845e-28	0.09952	3.97165e-31	0.10403	0
0.11297	-2.25647e-28	0.09974	5.11507e-31	0.10425	0
0.11321	-1.12009e-28	0.09995	6.58063e-31	0.10447	0
0.11345	-4.77653e-29	0.10016	8.45708e-31	0.1047	0
0.1137	-1.31962e-29	0.10037	1.08571e-30	0.10492	0
0.11394	3.99671e-30	0.10059	1.39234e-30	0.10514	0
0.11418	1.13582e-29	0.1008	1.7837e-30	0.10536	0
0.11442	1.34238e-29	0.10101	2.28266e-30	0.10559	0
0.11466	1.28506e-29	0.10122	2.91816e-30	0.10581	0
0.1149	1.11434e-29	0.10144	3.7267e-30	0.10603	0
0.11514	9.11344e-30	0.10165	4.75433e-30	0.10625	0
0.11538	7.16575e-30	0.10186	6.05908e-30	0.10648	0
0.11562	5.47492e-30	0.10207	7.71396e-30	0.1067	0
0.11586	4.09127e-30	0.10229	9.81077e-30	0.10692	0
0.1161	3.003e-30	0.1025	1.24648e-29	0.10714	0
0.11634	2.17142e-30	0.10271	1.58207e-29	0.10736	0
0.11659	1.55002e-30	0.10293	2.00598e-29	0.10759	0
0.11683	1.09396e-30	0.10314	2.54091e-29	0.10781	0
0.11707	7.64264e-31	0.10335	3.21525e-29	0.10803	0
0.11731	5.28983e-31	0.10356	4.06449e-29	0.10825	0
0.11755	3.62987e-31	0.10378	5.13289e-29	0.10848	0
0.11779	2.47066e-31	0.10399	6.47569e-29	0.1087	0
0.11803	1.6687e-31	0.1042	8.16166e-29	0.10892	0
0.11827	1.1187e-31	0.10441	1.02764e-28	0.10914	0
0.11851	7.44565e-32	0.10463	1.29264e-28	0.10937	0
0.11875	4.9204e-32	0.10484	1.62437e-28	0.10959	0
0.11899	3.2287e-32	0.10505	2.03924e-28	0.10981	0
0.11924	2.10367e-32	0.10526	2.55757e-28	0.11003	0
0.11948	1.36086e-32	0.10548	3.20452e-28	0.11025	0
0.11972	8.739e-33	0.10569	4.01123e-28	0.11048	0
0.11996	5.56955e-33	0.1059	5.01615e-28	0.1107	0
0.1202	3.5216e-33	0.10612	6.26679e-28	0.11092	0
0.12044	2.20814e-33	0.10633	7.8217e-28	0.11114	0
0.12068	1.37221e-33	0.10654	9.75305e-28	0.11137	0
0.12092	8.44481e-34	0.10675	1.21497e-27	0.11159	0
0.12116	5.14152e-34	0.10697	1.51207e-27	0.11181	0
0.1214	3.09276e-34	0.10718	1.88004e-27	0.11203	0
0.12164	1.83471e-34	0.10739	2.33534e-27	0.11225	0
0.12189	1.07073e-34	0.1076	2.89814e-27	0.11248	0
0.12213	6.12555e-35	0.10782	3.59318e-27	0.1127	0
0.12237	3.41722e-35	0.10803	4.45069e-27	0.11292	0
0.12261	1.84356e-35	0.10824	5.50767e-27	0.11314	0
0.12285	9.48238e-36	0.10845	6.80925e-27	0.11337	0
0.12309	4.52389e-36	0.10867	8.41053e-27	0.11359	0
0.12333	1.87574e-36	0.10888	1.03787e-26	0.11381	0
0.12357	5.34279e-37	0.10909	1.27954e-26	0.11403	0
0.12381	-8.91731e-38	0.10931	1.57601e-26	0.11426	0
0.12405	-3.33409e-37	0.10952	1.93936e-26	0.11448	0
0.12429	-3.88832e-37	0.10973	2.38428e-26	0.1147	0
0.12453	-3.59177e-37	0.10994	2.92853e-26	0.11492	0
0.12478	-2.98558e-37	0.11016	3.59369e-26	0.11514	0
0.12502	-2.33395e-37	0.11037	4.40583e-26	0.11537	0
0.12526	-1.75156e-37	0.11058	5.39651e-26	0.11559	0
0.1255	-1.27621e-37	0.11079	6.60385e-26	0.11581	0
0.12574	-9.08959e-38	0.11101	8.07382e-26	0.11603	0
0.12598	-6.35659e-38	0.11122	9.86189e-26	0.11626	0
0.12622	-4.37807e-38	0.11143	1.20348e-25	0.11648	0
0.12646	-2.97621e-38	0.11164	1.4673e-25	0.1167	0
0.1267	-2.00012e-38	0.11186	1.7873e-25	0.11692	0
0.12694	-1.33039e-38	0.11207	2.17508e-25	0.11715	0
0.12718	0	0.11228	2.64455e-25	0.11737	0
0.12743	0	0.11249	3.21239e-25	0.11759	0
0.12767	0	0.11271	3.89855e-25	0.11781	0
0.12791	0	0.11292	4.72691e-25	0.11803	0
0.12815	0	0.11313	5.72598e-25	0.11826	0
0.12839	0	0.11335	6.92981e-25	0.11848	0
0.12863	0	0.11356	8.37896e-25	0.1187	0
0.12887	0	0.11377	1.01218e-24	0.11892	0
0.12911	0	0.11398	1.22157e-24	0.11915	0
0.12935	0	0.1142	1.47292e-24	0.11937	0
0.12959	0	0.11441	1.77433e-24	0.11959	0
0.12983	0	0.11462	2.13542e-24	0.11981	0
0.13007	0	0.11483	2.5676e-24	0.12003	0
0.13032	0	0.11505	3.08435e-24	0.12026	0
0.13056	0	0.11526	3.70161e-24	0.12048	0
0.1308	0	0.11547	4.43821e-24	0.1207	0
0.13104	0	0.11568	5.31637e-24	0.12092	0
0.13128	0	0.1159	6.36222e-24	0.12115	0
0.13152	0	0.11611	7.60657e-24	0.12137	0
0.13176	0	0.11632	9.08558e-24	0.12159	0
0.132	0	0.11654	1.08417e-23	0.12181	0
0.13224	0	0.11675	1.29248e-23	0.12204	0
0.13248	0	0.11696	1.53932e-23	0.12226	0
0.13272	0	0.11717	1.8315e-23	0.12248	0
0.13297	0	0.11739	2.177e-23	0.1227	0
0.13321	0	0.1176	2.58512e-23	0.12292	0
0.13345	0	0.11781	3.0667e-23	0.12315	0
0.13369	0	0.11802	3.63432e-23	0.12337	0
0.13393	0	0.11824	4.30266e-23	0.12359	0
0.13417	0	0.11845	5.08871e-23	0.12381	0
0.13441	0	0.11866	6.01216e-23	0.12404	0
0.13465	0	0.11887	7.09581e-23	0.12426	0
0.13489	0	0.11909	8.36599e-23	0.12448	0
0.13513	0	0.1193	9.85308e-23	0.1247	0
0.13537	0	0.11951	1.15921e-22	0.12493	0
0.13562	0	0.11973	1.36231e-22	0.12515	0
0.13586	0	0.11994	1.59925e-22	0.12537	0
0.1361	0	0.12015	1.8753e-22	0.12559	0
0.13634	0	0.12036	2.19651e-22	0.12581	0
0.13658	0	0.12058	2.56979e-22	0.12604	0
0.13682	0	0.12079	3.003e-22	0.12626	0
0.13706	0	0.121	3.50507e-22	0.12648	0
0.1373	0	0.12121	4.08614e-22	0.1267	0
0.13754	0	0.12143	4.75768e-22	0.12693	0
0.13778	0	0.12164	5.53261e-22	0.12715	0
0.13802	0	0.12185	6.42551e-22	0.12737	0
0.13826	0	0.12206	7.4527e-22	0.12759	0
0.13851	0	0.12228	8.63247e-22	0.12782	0
0.13875	0	0.12249	9.9852e-22	0.12804	0
0.13899	0	0.1227	1.15335e-21	0.12826	0
0.13923	0	0.12291	1.33025e-21	0.12848	0
0.13947	0	0.12313	1.53197e-21	0.1287	0
0.13971	0	0.12334	1.76153e-21	0.12893	0
0.13995	0	0.12355	2.02223e-21	0.12915	0
0.14019	0	0.12377	2.31764e-21	0.12937	0
0.14043	0	0.12398	2.6516e-21	0.12959	0
0.14067	0	0.12419	3.02819e-21	0.12982	0
0.14091	0	0.1244	3.45172e-21	0.13004	0
0.14116	0	0.12462	3.92671e-21	0.13026	0
0.1414	0	0.12483	4.45776e-21	0.13048	0
0.14164	0	0.12504	5.04952e-21	0.1307	0
0.14188	0	0.12525	5.70654e-21	0.13093	0
0.14212	0	0.12547	6.43313e-21	0.13115	0
0.14236	0	0.12568	7.23314e-21	0.13137	0
0.1426	0	0.12589	8.10967e-21	0.13159	0
0.14284	0	0.1261	9.06477e-21	0.13182	0
0.14308	0	0.12632	1.0099e-20	0.13204	0
0.14332	0	0.12653	1.12108e-20	0.13226	0
0.14356	0	0.12674	1.2396e-20	0.13248	0
0.14381	0	0.12696	1.36469e-20	0.13271	0
0.14405	0	0.12717	1.49512e-20	0.13293	0
0.14429	0	0.12738	1.62907e-20	0.13315	0
0.14453	0	0.12759	1.76402e-20	0.13337	0
0.14477	0	0.12781	1.89652e-20	0.13359	0
0.14501	0	0.12802	2.02199e-20	0.13382	0
0.14525	0	0.12823	2.13447e-20	0.13404	0
0.14549	0	0.12844	2.22628e-20	0.13426	0
0.14573	0	0.12866	2.28763e-20	0.13448	0
0.14597	0	0.12887	2.30622e-20	0.13471	0
0.14621	0	0.12908	2.26666e-20	0.13493	0
0.14645	0	0.12929	2.14981e-20	0.13515	0
0.1467	0	0.12951	1.9321e-20	0.13537	0
0.14694	0	0.12972	1.58454e-20	0.1356	0
0.14718	0	0.12993	1.07174e-20	0.13582	0
0.14742	0	0.13015	3.50626e-21	0.13604	0
0.14766	0	0.13036	-6.3102e-21	0.13626	0
0.1479	0	0.13057	-1.93626e-20	0.13648	0
0.14814	0	0.13078	-3.64102e-20	0.13671	0
0.14838	0	0.131	-5.83644e-20	0.13693	0
0.14862	0	0.13121	-8.63162e-20	0.13715	0
0.14886	0	0.13142	-1.21568e-19	0.13737	0
0.1491	0	0.13163	-1.65672e-19	0.1376	0
0.14935	0	0.13185	-2.2047e-19	0.13782	0
0.14959	0	0.13206	-2.88149e-19	0.13804	0
0.14983	0	0.13227	-3.71295e-19	0.13826	0
0.15007	0	0.13248	-4.72962e-19	0.13848	0
0.15031	0	0.1327	-5.96751e-19	0.13871	0
0.15055	0	0.13291	-7.46898e-19	0.13893	0
0.15079	0	0.13312	-9.28378e-19	0.13915	0
0.15103	0	0.13334	-1.14703e-18	0.13937	0
0.15127	0	0.13355	-1.40967e-18	0.1396	0
0.15151	0	0.13376	-1.7243e-18	0.13982	0
0.15175	0	0.13397	-2.10023e-18	0.14004	0
0.152	0	0.13419	-2.54834e-18	0.14026	0
0.15224	0	0.1344	-3.08125e-18	0.14049	0
0.15248	0	0.13461	-3.71366e-18	0.14071	0
0.15272	0	0.13482	-4.46263e-18	0.14093	0
0.15296	0	0.13504	-5.34794e-18	0.14115	0
0.1532	0	0.13525	-6.39246e-18	0.14137	0
0.15344	0	0.13546	-7.62267e-18	0.1416	0
0.15368	0	0.13567	-9.06913e-18	0.14182	0
0.15392	0	0.13589	-1.07671e-17	0.14204	0
0.15416	0	0.1361	-1.27572e-17	0.14226	0
0.1544	0	0.13631	-1.50861e-17	0.14249	0
0.15464	0	0.13652	-1.78076e-17	0.14271	0
0.15489	0	0.13674	-2.09833e-17	0.14293	0
0.15513	0	0.13695	-2.4684e-17	0.14315	0
0.15537	0	0.13716	-2.89907e-17	0.14338	0
0.15561	0	0.13738	-3.39961e-17	0.1436	0
0.15585	0	0.13759	-3.98062e-17	0.14382	0
0.15609	0	0.1378	-4.6542e-17	0.14404	0
0.15633	0	0.13801	-5.43415e-17	0.14426	0
0.15657	0	0.13823	-6.3362e-17	0.14449	0
0.15681	0	0.13844	-7.37826e-17	0.14471	0
0.15705	0	0.13865	-8.58067e-17	0.14493	0
0.15729	0	0.13886	-9.96656e-17	0.14515	0
0.15754	0	0.13908	-1.15622e-16	0.14538	0
0.15778	0	0.13929	-1.33972e-16	0.1456	0
0.15802	0	0.1395	-1.55054e-16	0.14582	0
0.15826	0	0.13971	-1.79248e-16	0.14604	0
0.1585	0	0.13993	-2.06985e-16	0.14626	0
0.15874	0	0.14014	-2.38751e-16	0.14649	0
0.15898	0	0.14035	-2.75094e-16	0.14671	0
0.15922	0	0.14057	-3.16632e-16	0.14693	0
0.15946	0	0.14078	-3.6406e-16	0.14715	0
0.1597	0	0.14099	-4.18159e-16	0.14738	0
0.15994	0	0.1412	-4.79808e-16	0.1476	0
0.16018	0	0.14142	-5.49992e-16	0.14782	0
0.16043	0	0.14163	-6.29814e-16	0.14804	0
0.16067	0	0.14184	-7.20513e-16	0.14827	0
0.16091	0	0.14205	-8.23471e-16	0.14849	0
0.16115	0	0.14227	-9.40235e-16	0.14871	0
0.16139	0	0.14248	-1.07253e-15	0.14893	0
0.16163	0	0.14269	-1.22228e-15	0.14915	0
0.16187	0	0.1429	-1.39163e-15	0.14938	0
0.16211	0	0.14312	-1.58297e-15	0.1496	0
0.16235	0	0.14333	-1.79894e-15	0.14982	0
0.16259	0	0.14354	-2.04249e-15	0.15004	0
0.16283	0	0.14376	-2.3169e-15	0.15027	0
0.16308	0	0.14397	-2.62577e-15	0.15049	0
0.16332	0	0.14418	-2.97311e-15	0.15071	0
0.16356	0	0.14439	-3.36334e-15	0.15093	0
0.1638	0	0.14461	-3.80136e-15	0.15116	0
0.16404	0	0.14482	-4.29256e-15	0.15138	0
0.16428	0	0.14503	-4.84286e-15	0.1516	0
0.16452	0	0.14524	-5.4588e-15	0.15182	0
0.16476	0	0.14546	-6.14755e-15	0.15204	0
0.165	0	0.14567	-6.91698e-15	0.15227	0
0.16524	0	0.14588	-7.77572e-15	0.15249	0
0.16548	0	0.14609	-8.73321e-15	0.15271	0
0.16573	0	0.14631	-9.79976e-15	0.15293	0
0.16597	0	0.14652	-1.09866e-14	0.15316	0
0.16621	0	0.14673	-1.23061e-14	0.15338	0
0.16645	0	0.14695	-1.37715e-14	0.1536	0
0.16669	0	0.14716	-1.53973e-14	0.15382	0
0.16693	0	0.14737	-1.71992e-14	0.15404	0
0.16717	0	0.14758	-1.91943e-14	0.15427	0
0.16741	0	0.1478	-2.1401e-14	0.15449	0
0.16765	0	0.14801	-2.38391e-14	0.15471	0
0.16789	0	0.14822	-2.65299e-14	0.15493	0
0.16813	0	0.14843	-2.94964e-14	0.15516	0
0.16837	0	0.14865	-3.27633e-14	0.15538	0
0.16862	0	0.14886	-3.63568e-14	0.1556	0
0.16886	0	0.14907	-4.0305e-14	0.15582	0
0.1691	0	0.14928	-4.46379e-14	0.15605	0
0.16934	0	0.1495	-4.93872e-14	0.15627	0
0.16958	0	0.14971	-5.45864e-14	0.15649	0
0.16982	0	0.14992	-6.0271e-14	0.15671	0
0.17006	0	0.15013	-6.64783e-14	0.15693	0
0.1703	0	0.15035	-7.32472e-14	0.15716	0
0.17054	0	0.15056	-8.06185e-14	0.15738	0
0.17078	0	0.15077	-8.86343e-14	0.1576	0
0.17102	0	0.15099	-9.73382e-14	0.15782	0
0.17127	0	0.1512	-1.06775e-13	0.15805	0
0.17151	0	0.15141	-1.1699e-13	0.15827	0
0.17175	0	0.15162	-1.2803e-13	0.15849	0
0.17199	0	0.15184	-1.39941e-13	0.15871	0
0.17223	0	0.15205	-1.52768e-13	0.15894	0
0.17247	0	0.15226	-1.66556e-13	0.15916	0
0.17271	0	0.15247	-1.81348e-13	0.15938	0
0.17295	0	0.15269	-1.97185e-13	0.1596	0
0.17319	0	0.1529	-2.14101e-13	0.15982	0
0.17343	0	0.15311	-2.3213e-13	0.16005	0
0.17367	0	0.15332	-2.51295e-13	0.16027	0
0.17392	0	0.15354	-2.71615e-13	0.16049	0
0.17416	0	0.15375	-2.93097e-13	0.16071	0
0.1744	0	0.15396	-3.15736e-13	0.16094	0
0.17464	0	0.15418	-3.39515e-13	0.16116	0
0.17488	0	0.15439	-3.64396e-13	0.16138	0
0.17512	0	0.1546	-3.90326e-13	0.1616	0
0.17536	0	0.15481	-4.17224e-13	0.16182	0
0.1756	0	0.15503	-4.44985e-13	0.16205	0
0.17584	0	0.15524	-4.73469e-13	0.16227	0
0.17608	0	0.15545	-5.02502e-13	0.16249	1.19445e-38
0.17632	0	0.15566	-5.31866e-13	0.16271	3.86513e-38
0.17656	0	0.15588	-5.61294e-13	0.16294	8.35188e-38
0.17681	0	0.15609	-5.90465e-13	0.16316	1.5065e-37
0.17705	0	0.1563	-6.18994e-13	0.16338	2.45014e-37
0.17729	0	0.15651	-6.46424e-13	0.1636	3.72643e-37
0.17753	0	0.15673	-6.72217e-13	0.16383	5.40872e-37
0.17777	0	0.15694	-6.95742e-13	0.16405	7.58629e-37
0.17801	0	0.15715	-7.16268e-13	0.16427	1.03681e-36
0.17825	0	0.15737	-7.32944e-13	0.16449	1.38869e-36
0.17849	0	0.15758	-7.44792e-13	0.16471	1.83047e-36
0.17873	0	0.15779	-7.50685e-13	0.16494	2.38188e-36
0.17897	0	0.158	-7.49335e-13	0.16516	3.05407e-36
0.17921	0	0.15822	-7.39274e-13	0.16538	3.87285e-36
0.17946	0	0.15843	-7.1883e-13	0.1656	4.86988e-36
0.1797	0	0.15864	-6.86107e-13	0.16583	6.08407e-36
0.17994	0	0.15885	-6.38963e-13	0.16605	7.56327e-36
0.18018	0	0.15907	-5.74978e-13	0.16627	9.36634e-36
0.18042	0	0.15928	-4.91429e-13	0.16649	1.15655e-35
0.18066	0	0.15949	-3.85259e-13	0.16672	1.42493e-35
0.1809	0	0.1597	-2.53041e-13	0.16694	1.7526e-35
0.18114	0	0.15992	-9.09428e-14	0.16716	2.15277e-35
0.18138	0	0.16013	1.05316e-13	0.16738	2.64156e-35
0.18162	0	0.16034	3.40502e-13	0.1676	3.23861e-35
0.18186	0	0.16056	6.19921e-13	0.16783	3.96782e-35
0.1821	0	0.16077	9.4946e-13	0.16805	4.85824e-35
0.18235	0	0.16098	1.33565e-12	0.16827	5.94513e-35
0.18259	0	0.16119	1.78572e-12	0.16849	7.27129e-35
0.18283	0	0.16141	2.30764e-12	0.16872	8.88859e-35
0.18307	0	0.16162	2.91025e-12	0.16894	1.08598e-34
0.18331	0	0.16183	3.60324e-12	0.16916	1.3261e-34
0.18355	0	0.16204	4.3973e-12	0.16938	1.6184e-34
0.18379	0	0.16226	5.30417e-12	0.1696	1.97397e-34
0.18403	0	0.16247	6.33672e-12	0.16983	2.40623e-34
0.18427	0	0.16268	7.50907e-12	0.17005	2.93135e-34
0.18451	0	0.16289	8.83667e-12	0.17027	3.56883e-34
0.18475	0	0.16311	1.03364e-11	0.17049	4.3422e-34
0.185	0	0.16332	1.20266e-11	0.17072	5.27979e-34
0.18524	0	0.16353	1.39275e-11	0.17094	6.41572e-34
0.18548	0	0.16374	1.60609e-11	0.17116	7.79104e-34
0.18572	0	0.16396	1.84505e-11	0.17138	9.45512e-34
0.18596	0	0.16417	2.11222e-11	0.17161	1.14673e-33
0.1862	0	0.16438	2.4104e-11	0.17183	1.38989e-33
0.18644	0	0.1646	2.74261e-11	0.17205	1.68356e-33
0.18668	0	0.16481	3.11215e-11	0.17227	2.03799e-33
0.18692	0	0.16502	3.52256e-11	0.17249	2.46551e-33
0.18716	0	0.16523	3.97767e-11	0.17272	2.98088e-33
0.1874	0	0.16545	4.4816e-11	0.17294	3.60176e-33
0.18765	0	0.16566	5.03881e-11	0.17316	4.34933e-33
0.18789	0	0.16587	5.65408e-11	0.17338	5.2489e-33
0.18813	0	0.16608	6.33254e-11	0.17361	6.3307e-33
0.18837	0	0.1663	7.0797e-11	0.17383	7.63091e-33
0.18861	0	0.16651	7.90147e-11	0.17405	9.19267e-33
0.18885	0	0.16672	8.80417e-11	0.17427	1.10675e-32
0.18909	0	0.16693	9.79457e-11	0.1745	1.33168e-32
0.18933	0	0.16715	1.08799e-10	0.17472	1.60137e-32
0.18957	0	0.16736	1.20678e-10	0.17494	1.92454e-32
0.18981	0	0.16757	1.33665e-10	0.17516	2.31156e-32
0.19005	0	0.16779	1.47847e-10	0.17538	2.77477e-32
0.19029	0	0.168	1.63317e-10	0.17561	3.32882e-32
0.19054	0	0.16821	1.80173e-10	0.17583	3.99114e-32
0.19078	0	0.16842	1.98519e-10	0.17605	4.78238e-32
0.19102	0	0.16864	2.18466e-10	0.17627	5.72708e-32
0.19126	0	0.16885	2.40129e-10	0.1765	6.85428e-32
0.1915	0	0.16906	2.63631e-10	0.17672	8.19842e-32
0.19174	0	0.16927	2.89102e-10	0.17694	9.80025e-32
0.19198	0	0.16949	3.16678e-10	0.17716	1.1708e-31
0.19222	0	0.1697	3.46502e-10	0.17739	1.39785e-31
0.19246	0	0.16991	3.78723e-10	0.17761	1.66793e-31
0.1927	0	0.17012	4.135e-10	0.17783	1.98896e-31
0.19294	0	0.17034	4.50995e-10	0.17805	2.37033e-31
0.19319	0	0.17055	4.9138e-10	0.17827	2.82306e-31
0.19343	0	0.17076	5.34833e-10	0.1785	3.36018e-31
0.19367	0	0.17098	5.81541e-10	0.17872	3.99698e-31
0.19391	0	0.17119	6.31695e-10	0.17894	4.75146e-31
0.19415	0	0.1714	6.85495e-10	0.17916	5.64477e-31
0.19439	0	0.17161	7.43146e-10	0.17939	6.70174e-31
0.19463	0	0.17183	8.04862e-10	0.17961	7.95151e-31
0.19487	0	0.17204	8.70861e-10	0.17983	9.4282e-31
0.19511	0	0.17225	9.41367e-10	0.18005	1.11718e-30
0.19535	0	0.17246	1.01661e-09	0.18027	1.32292e-30
0.19559	0	0.17268	1.09682e-09	0.1805	1.5655e-30
0.19584	0	0.17289	1.18225e-09	0.18072	1.85131e-30
0.19608	0	0.1731	1.27312e-09	0.18094	2.18782e-30
0.19632	0	0.17331	1.3697e-09	0.18116	2.58373e-30
0.19656	0	0.17353	1.47221e-09	0.18139	3.04917e-30
0.1968	0	0.17374	1.58091e-09	0.18161	3.59593e-30
0.19704	0	0.17395	1.69605e-09	0.18183	4.23774e-30
0.19728	0	0.17416	1.81786e-09	0.18205	4.99052e-30
0.19752	0	0.17438	1.9466e-09	0.18228	5.87275e-30
0.19776	0	0.17459	2.08249e-09	0.1825	6.90588e-30
0.198	0	0.1748	2.22576e-09	0.18272	8.1147e-30
0.19824	0	0.17502	2.37664e-09	0.18294	9.52791e-30
0.19848	0	0.17523	2.53533e-09	0.18316	1.11787e-29
0.19873	0	0.17544	2.70203e-09	0.18339	1.31052e-29
0.19897	0	0.17565	2.87693e-09	0.18361	1.53516e-29
0.19921	0	0.17587	3.06018e-09	0.18383	1.79686e-29
0.19945	0	0.17608	3.25193e-09	0.18405	2.10146e-29
0.19969	0	0.17629	3.45229e-09	0.18428	2.45563e-29
0.19993	0	0.1765	3.66136e-09	0.1845	2.86705e-29
0.20017	0	0.17672	3.87919e-09	0.18472	3.3445e-29
0.20041	0	0.17693	4.10582e-09	0.18494	3.89801e-29
0.20065	0	0.17714	4.34122e-09	0.18517	4.53899e-29
0.20089	0	0.17735	4.58535e-09	0.18539	5.28049e-29
0.20113	0	0.17757	4.83809e-09	0.18561	6.13727e-29
0.20138	0	0.17778	5.0993e-09	0.18583	7.12613e-29
0.20162	0	0.17799	5.36875e-09	0.18605	8.26603e-29
0.20186	0	0.17821	5.64619e-09	0.18628	9.57841e-29
0.2021	0	0.17842	5.93126e-09	0.1865	1.10874e-28
0.20234	0	0.17863	6.22354e-09	0.18672	1.28201e-28
0.20258	0	0.17884	6.52255e-09	0.18694	1.48068e-28
0.20282	0	0.17906	6.82769e-09	0.18717	1.70815e-28
0.20306	0	0.17927	7.13831e-09	0.18739	1.96818e-28
0.2033	0	0.17948	7.45361e-09	0.18761	2.26495e-28
0.20354	0	0.17969	7.77273e-09	0.18783	2.60307e-28
0.20378	0	0.17991	8.09468e-09	0.18805	2.9876e-28
0.20403	0	0.18012	8.41833e-09	0.18828	3.42406e-28
0.20427	0	0.18033	8.74245e-09	0.1885	3.91845e-28
0.20451	0	0.18054	9.06565e-09	0.18872	4.47724e-28
0.20475	0	0.18076	9.38642e-09	0.18894	5.10732e-28
0.20499	0	0.18097	9.70308e-09	0.18917	5.81599e-28
0.20523	0	0.18118	1.00138e-08	0.18939	6.61087e-28
0.20547	0	0.1814	1.03165e-08	0.18961	7.49978e-28
0.20571	0	0.18161	1.06091e-08	0.18983	8.49061e-28
0.20595	0	0.18182	1.08892e-08	0.19006	9.59107e-28
0.20619	0	0.18203	1.11542e-08	0.19028	1.08084e-27
0.20643	0	0.18225	1.14014e-08	0.1905	1.2149e-27
0.20667	0	0.18246	1.16277e-08	0.19072	1.3618e-27
0.20692	0	0.18267	1.183e-08	0.19094	1.52185e-27
0.20716	0	0.18288	1.20047e-08	0.19117	1.69507e-27
0.2074	0	0.1831	1.21483e-08	0.19139	1.88111e-27
0.20764	0	0.18331	1.22568e-08	0.19161	2.0791e-27
0.20788	0	0.18352	1.2326e-08	0.19183	2.28748e-27
0.20812	0	0.18373	1.23515e-08	0.19206	2.50385e-27
0.20836	0	0.18395	1.23286e-08	0.19228	2.72464e-27
0.2086	0	0.18416	1.22523e-08	0.1925	2.94489e-27
0.20884	0	0.18437	1.21172e-08	0.19272	3.15778e-27
0.20908	0	0.18459	1.19179e-08	0.19295	3.35428e-27
0.20932	0	0.1848	1.16485e-08	0.19317	3.5225e-27
0.20957	0	0.18501	1.13028e-08	0.19339	3.64706e-27
0.20981	0	0.18522	1.08743e-08	0.19361	3.70826e-27
0.21005	0	0.18544	1.03564e-08	0.19383	3.68106e-27
0.21029	0	0.18565	9.74177e-09	0.19406	3.53394e-27
0.21053	0	0.18586	9.02319e-09	0.19428	3.22738e-27
0.21077	0	0.18607	8.19291e-09	0.1945	2.71221e-27
0.21101	0	0.18629	7.24289e-09	0.19472	1.92746e-27
0.21125	0	0.1865	6.16482e-09	0.19495	7.97934e-28
0.21149	0	0.18671	4.95005e-09	0.19517	-7.68805e-28
0.21173	0	0.18692	3.58964e-09	0.19539	-2.88595e-27
0.21197	0	0.18714	2.07435e-09	0.19561	-5.69168e-27
0.21221	0	0.18735	3.94632e-10	0.19583	-9.35418e-27
0.21246	0	0.18756	-1.45933e-09	0.19606	-1.40776e-26
0.2127	0	0.18777	-3.49762e-09	0.19628	-2.01091e-26
0.21294	0	0.18799	-5.73061e-09	0.1965	-2.77474e-26
0.21318	0	0.1882	-8.1689e-09	0.19672	-3.73524e-26
0.21342	0	0.18841	-1.08233e-08	0.19695	-4.93571e-26
0.21366	0	0.18863	-1.3705e-08	0.19717	-6.42815e-26
0.2139	0	0.18884	-1.68252e-08	0.19739	-8.27487e-26
0.21414	0	0.18905	-2.01952e-08	0.19761	-1.05504e-25
0.21438	0	0.18926	-2.38268e-08	0.19784	-1.33439e-25
0.21462	0	0.18948	-2.77317e-08	0.19806	-1.67615e-25
0.21486	0	0.18969	-3.19218e-08	0.19828	-2.09299e-25
0.21511	0	0.1899	-3.64089e-08	0.1985	-2.59993e-25
0.21535	0	0.19011	-4.1205e-08	0.19872	-3.21488e-25
0.21559	0	0.19033	-4.63222e-08	0.19895	-3.95902e-25
0.21583	0	0.19054	-5.17724e-08	0.19917	-4.85747e-25
0.21607	0	0.19075	-5.75677e-08	0.19939	-5.93998e-25
0.21631	0	0.19096	-6.37197e-08	0.19961	-7.24167e-25
0.21655	0	0.19118	-7.02403e-08	0.19984	-8.80404e-25
0.21679	0	0.19139	-7.71409e-08	0.20006	-1.0676e-24
0.21703	0	0.1916	-8.44329e-08	0.20028	-1.29153e-24
0.21727	0	0.19182	-9.21274e-08	0.2005	-1.55897e-24
0.21751	0	0.19203	-1.00235e-07	0.20073	-1.8779e-24
0.21776	0	0.19224	-1.08766e-07	0.20095	-2.2577e-24
0.218	0	0.19245	-1.17731e-07	0.20117	-2.70937e-24
0.21824	0	0.19267	-1.27139e-07	0.20139	-3.24581e-24
0.21848	0	0.19288	-1.36999e-07	0.20161	-3.88214e-24
0.21872	0	0.19309	-1.47319e-07	0.20184	-4.63604e-24
0.21896	0	0.1933	-1.58108e-07	0.20206	-5.5282e-24
0.2192	0	0.19352	-1.69371e-07	0.20228	-6.58282e-24
0.21944	0	0.19373	-1.81116e-07	0.2025	-7.8281e-24
0.21968	0	0.19394	-1.93348e-07	0.20273	-9.297e-24
0.21992	0	0.19415	-2.06072e-07	0.20295	-1.10279e-23
0.22016	0	0.19437	-2.1929e-07	0.20317	-1.30655e-23
0.2204	0	0.19458	-2.33007e-07	0.20339	-1.54619e-23
0.22065	0	0.19479	-2.47223e-07	0.20361	-1.82777e-23
0.22089	0	0.19501	-2.61939e-07	0.20384	-2.15831e-23
0.22113	0	0.19522	-2.77153e-07	0.20406	-2.546e-23
0.22137	0	0.19543	-2.92865e-07	0.20428	-3.00031e-23
0.22161	0	0.19564	-3.0907e-07	0.2045	-3.53225e-23
0.22185	0	0.19586	-3.25764e-07	0.20473	-4.15457e-23
0.22209	0	0.19607	-3.42941e-07	0.20495	-4.88202e-23
0.22233	0	0.19628	-3.60592e-07	0.20517	-5.7317e-23
0.22257	0	0.19649	-3.78709e-07	0.20539	-6.72337e-23
0.22281	0	0.19671	-3.97281e-07	0.20562	-7.87987e-23
0.22305	0	0.19692	-4.16295e-07	0.20584	-9.22758e-23
0.2233	0	0.19713	-4.35737e-07	0.20606	-1.0797e-22
0.22354	0	0.19734	-4.55591e-07	0.20628	-1.26231e-22
0.22378	0	0.19756	-4.75839e-07	0.2065	-1.47466e-22
0.22402	0	0.19777	-4.96461e-07	0.20673	-1.7214e-22
0.22426	0	0.19798	-5.17436e-07	0.20695	-2.00791e-22
0.2245	0	0.1982	-5.3874e-07	0.20717	-2.34036e-22
0.22474	0	0.19841	-5.60347e-07	0.20739	-2.72586e-22
0.22498	0	0.19862	-5.82231e-07	0.20762	-3.17259e-22
0.22522	0	0.19883	-6.04362e-07	0.20784	-3.68992e-22
0.22546	0	0.19905	-6.26709e-07	0.20806	-4.28862e-22
0.2257	0	0.19926	-6.49237e-07	0.20828	-4.98103e-22
0.22595	0	0.19947	-6.71912e-07	0.20851	-5.78133e-22
0.22619	0	0.19968	-6.94696e-07	0.20873	-6.70572e-22
0.22643	0	0.1999	-7.1755e-07	0.20895	-7.77279e-22
0.22667	0	0.20011	-7.40433e-07	0.20917	-9.00379e-22
0.22691	0	0.20032	-7.63301e-07	0.20939	-1.0423e-21
0.22715	0	0.20053	-7.86108e-07	0.20962	-1.20583e-21
0.22739	0	0.20075	-8.08809e-07	0.20984	-1.39414e-21
0.22763	0	0.20096	-8.31353e-07	0.21006	-1.61085e-21
0.22787	0	0.20117	-8.53691e-07	0.21028	-1.8601e-21
0.22811	0	0.20138	-8.7577e-07	0.21051	-2.1466e-21
0.22835	0	0.2016	-8.97537e-07	0.21073	-2.47574e-21
0.22859	0	0.20181	-9.18935e-07	0.21095	-2.85363e-21
0.22884	0	0.20202	-9.39909e-07	0.21117	-3.28724e-21
0.22908	0	0.20224	-9.60401e-07	0.21139	-3.78451e-21
0.22932	0	0.20245	-9.80351e-07	0.21162	-4.35445e-21
0.22956	0	0.20266	-9.99699e-07	0.21184	-5.00732e-21
0.2298	0	0.20287	-1.01838e-06	0.21206	-5.75476e-21
0.23004	0	0.20309	-1.03634e-06	0.21228	-6.60997e-21
0.23028	0	0.2033	-1.05352e-06	0.21251	-7.58796e-21
0.23052	0	0.20351	-1.06984e-06	0.21273	-8.70573e-21
0.23076	0	0.20372	-1.08526e-06	0.21295	-9.98255e-21
0.231	0	0.20394	-1.09969e-06	0.21317	-1.14402e-20
0.23124	0	0.20415	-1.11309e-06	0.2134	-1.31035e-20
0.23149	0	0.20436	-1.1254e-06	0.21362	-1.50002e-20
0.23173	0	0.20457	-1.13654e-06	0.21384	-1.71621e-20
0.23197	0	0.20479	-1.14646e-06	0.21406	-1.96248e-20
0.23221	0	0.205	-1.1551e-06	0.21428	-2.24287e-20
0.23245	0	0.20521	-1.16241e-06	0.21451	-2.56192e-20
0.23269	0	0.20543	-1.16833e-06	0.21473	-2.92478e-20
0.23293	0	0.20564	-1.1728e-06	0.21495	-3.33723e-20
0.23317	0	0.20585	-1.17578e-06	0.21517	-3.8058e-20
0.23341	0	0.20606	-1.17722e-06	0.2154	-4.33783e-20
0.23365	0	0.20628	-1.17707e-06	0.21562	-4.9416e-20
0.23389	0	0.20649	-1.17529e-06	0.21584	-5.62641e-20
0.23413	0	0.2067	-1.17186e-06	0.21606	-6.40271e-20
0.23438	0	0.20691	-1.16673e-06	0.21629	-7.28226e-20
0.23462	0	0.20713	-1.15988e-06	0.21651	-8.27826e-20
0.23486	0	0.20734	-1.15128e-06	0.21673	-9.40551e-20
0.2351	0	0.20755	-1.14093e-06	0.21695	-1.06806e-19
0.23534	0	0.20776	-1.12882e-06	0.21717	-1.21222e-19
0.23558	0	0.20798	-1.11494e-06	0.2174	-1.37512e-19
0.23582	0	0.20819	-1.09929e-06	0.21762	-1.55908e-19
0.23606	0	0.2084	-1.08189e-06	0.21784	-1.76672e-19
0.2363	0	0.20862	-1.06277e-06	0.21806	-2.00097e-19
0.23654	0	0.20883	-1.04195e-06	0.21829	-2.26509e-19
0.23678	0	0.20904	-1.01947e-06	0.21851	-2.56272e-19
0.23703	0	0.20925	-9.95383e-07	0.21873	-2.89794e-19
0.23727	0	0.20947	-9.69752e-07	0.21895	-3.27529e-19
0.23751	0	0.20968	-9.42648e-07	0.21917	-3.69983e-19
0.23775	0	0.20989	-9.14155e-07	0.2194	-4.17719e-19
0.23799	0	0.2101	-8.84371e-07	0.21962	-4.71367e-19
0.23823	0	0.21032	-8.53405e-07	0.21984	-5.31623e-19
0.23847	0	0.21053	-8.21384e-07	0.22006	-5.99266e-19
0.23871	0	0.21074	-7.88444e-07	0.22029	-6.75159e-19
0.23895	0	0.21095	-7.54741e-07	0.22051	-7.60258e-19
0.23919	0	0.21117	-7.20444e-07	0.22073	-8.5563e-19
0.23943	0	0.21138	-6.8574e-07	0.22095	-9.62452e-19
0.23968	0	0.21159	-6.50832e-07	0.22118	-1.08203e-18
0.23992	0	0.21181	-6.15943e-07	0.2214	-1.21582e-18
0.24016	0	0.21202	-5.81312e-07	0.22162	-1.36541e-18
0.2404	0	0.21223	-5.47198e-07	0.22184	-1.53258e-18
0.24064	0	0.21244	-5.13882e-07	0.22206	-1.71928e-18
0.24088	0	0.21266	-4.81662e-07	0.22229	-1.92768e-18
0.24112	0	0.21287	-4.50858e-07	0.22251	-2.16016e-18
0.24136	0	0.21308	-4.21814e-07	0.22273	-2.41934e-18
0.2416	0	0.21329	-3.94894e-07	0.22295	-2.70813e-18
0.24184	0	0.21351	-3.70486e-07	0.22318	-3.02971e-18
0.24208	0	0.21372	-3.49e-07	0.2234	-3.38758e-18
0.24232	0	0.21393	-3.3087e-07	0.22362	-3.7856e-18
0.24257	0	0.21414	-3.16556e-07	0.22384	-4.22799e-18
0.24281	0	0.21436	-3.06542e-07	0.22407	-4.7194e-18
0.24305	0	0.21457	-3.01336e-07	0.22429	-5.2649e-18
0.24329	0	0.21478	-3.01473e-07	0.22451	-5.87007e-18
0.24353	0	0.21499	-3.07513e-07	0.22473	-6.54099e-18
0.24377	0	0.21521	-3.20041e-07	0.22495	-7.28433e-18
0.24401	0	0.21542	-3.39672e-07	0.22518	-8.10735e-18
0.24425	0	0.21563	-3.67043e-07	0.2254	-9.01798e-18
0.24449	0	0.21585	-4.02819e-07	0.22562	-1.00248e-17
0.24473	0	0.21606	-4.47692e-07	0.22584	-1.11374e-17
0.24497	0	0.21627	-5.0238e-07	0.22607	-1.23657e-17
0.24522	0	0.21648	-5.67627e-07	0.22629	-1.37211e-17
0.24546	0	0.2167	-6.44201e-07	0.22651	-1.52154e-17
0.2457	0	0.21691	-7.32899e-07	0.22673	-1.68617e-17
0.24594	0	0.21712	-8.34541e-07	0.22696	-1.86742e-17
0.24618	0	0.21733	-9.4997e-07	0.22718	-2.0668e-17
0.24642	0	0.21755	-1.08005e-06	0.2274	-2.28596e-17
0.24666	0	0.21776	-1.22569e-06	0.22762	-2.52667e-17
0.2469	0	0.21797	-1.38778e-06	0.22784	-2.79083e-17
0.24714	0	0.21818	-1.56726e-06	0.22807	-3.08048e-17
0.24738	0	0.2184	-1.7651e-06	0.22829	-3.3978e-17
0.24762	0	0.21861	-1.98225e-06	0.22851	-3.74515e-17
0.24787	0	0.21882	-2.21971e-06	0.22873	-4.125e-17
0.24811	0	0.21904	-2.47849e-06	0.22896	-4.54004e-17
0.24835	0	0.21925	-2.7596e-06	0.22918	-4.99307e-17
0.24859	0	0.21946	-3.06407e-06	0.2294	-5.4871e-17
0.24883	0	0.21967	-3.39295e-06	0.22962	-6.02528e-17
0.24907	0	0.21989	-3.74727e-06	0.22984	-6.61095e-17
0.24931	0	0.2201	-4.1281e-06	0.23007	-7.24762e-17
0.24955	0	0.22031	-4.53649e-06	0.23029	-7.93894e-17
0.24979	0	0.22052	-4.97349e-06	0.23051	-8.68873e-17
0.25003	0	0.22074	-5.44016e-06	0.23073	-9.50095e-17
0.25027	0	0.22095	-5.93755e-06	0.23096	-1.03797e-16
0.25051	0	0.22116	-6.46669e-06	0.23118	-1.13292e-16
0.25076	0	0.22137	-7.02861e-06	0.2314	-1.23536e-16
0.251	0	0.22159	-7.62432e-06	0.23162	-1.34574e-16
0.25124	0	0.2218	-8.25481e-06	0.23185	-1.46449e-16
0.25148	0	0.22201	-8.92106e-06	0.23207	-1.59203e-16
0.25172	0	0.22223	-9.62399e-06	0.23229	-1.72878e-16
0.25196	0	0.22244	-1.03645e-05	0.23251	-1.87516e-16
0.2522	0	0.22265	-1.11435e-05	0.23273	-2.03152e-16
0.25244	0	0.22286	-1.19618e-05	0.23296	-2.19822e-16
0.25268	0	0.22308	-1.28203e-05	0.23318	-2.37556e-16
0.25292	0	0.22329	-1.37195e-05	0.2334	-2.56376e-16
0.25316	0	0.2235	-1.46603e-05	0.23362	-2.76298e-16
0.25341	0	0.22371	-1.56433e-05	0.23385	-2.97329e-16
0.25365	0	0.22393	-1.66689e-05	0.23407	-3.19464e-16
0.25389	0	0.22414	-1.77378e-05	0.23429	-3.42683e-16
0.25413	0	0.22435	-1.88504e-05	0.23451	-3.66951e-16
0.25437	0	0.22456	-2.00069e-05	0.23474	-3.92212e-16
0.25461	0	0.22478	-2.12077e-05	0.23496	-4.18387e-16
0.25485	0	0.22499	-2.2453e-05	0.23518	-4.45368e-16
0.25509	0	0.2252	-2.37427e-05	0.2354	-4.73017e-16
0.25533	0	0.22541	-2.5077e-05	0.23562	-5.01156e-16
0.25557	0	0.22563	-2.64557e-05	0.23585	-5.29564e-16
0.25581	0	0.22584	-2.78785e-05	0.23607	-5.57969e-16
0.25605	0	0.22605	-2.93451e-05	0.23629	-5.86043e-16
0.2563	0	0.22627	-3.08551e-05	0.23651	-6.13389e-16
0.25654	0	0.22648	-3.24079e-05	0.23674	-6.39532e-16
0.25678	0	0.22669	-3.40028e-05	0.23696	-6.63914e-16
0.25702	0	0.2269	-3.5639e-05	0.23718	-6.85871e-16
0.25726	0	0.22712	-3.73154e-05	0.2374	-7.04631e-16
0.2575	0	0.22733	-3.90311e-05	0.23762	-7.19289e-16
0.25774	0	0.22754	-4.07846e-05	0.23785	-7.28796e-16
0.25798	0	0.22775	-4.25748e-05	0.23807	-7.31937e-16
0.25822	0	0.22797	-4.44e-05	0.23829	-7.2731e-16
0.25846	0	0.22818	-4.62586e-05	0.23851	-7.13304e-16
0.2587	0	0.22839	-4.81487e-05	0.23874	-6.88068e-16
0.25895	0	0.2286	-5.00684e-05	0.23896	-6.49487e-16
0.25919	0	0.22882	-5.20156e-05	0.23918	-5.95147e-16
0.25943	0	0.22903	-5.3988e-05	0.2394	-5.22299e-16
0.25967	0	0.22924	-5.59832e-05	0.23963	-4.27818e-16
0.25991	0	0.22946	-5.79987e-05	0.23985	-3.0816e-16
0.26015	0	0.22967	-6.00317e-05	0.24007	-1.59314e-16
0.26039	0	0.22988	-6.20794e-05	0.24029	2.32548e-17
0.26063	0	0.23009	-6.41389e-05	0.24051	2.44662e-16
0.26087	0	0.23031	-6.62071e-05	0.24074	5.10672e-16
0.26111	0	0.23052	-6.82807e-05	0.24096	8.27769e-16
0.26135	0	0.23073	-7.03564e-05	0.24118	1.20323e-15
0.2616	0	0.23094	-7.24308e-05	0.2414	1.64524e-15
0.26184	0	0.23116	-7.45003e-05	0.24163	2.16294e-15
0.26208	0	0.23137	-7.65614e-05	0.24185	2.76657e-15
0.26232	0	0.23158	-7.86102e-05	0.24207	3.46759e-15
0.26256	0	0.23179	-8.0643e-05	0.24229	4.27878e-15
0.2628	0	0.23201	-8.2656e-05	0.24252	5.21437e-15
0.26304	0	0.23222	-8.46453e-05	0.24274	6.29025e-15
0.26328	0	0.23243	-8.66071e-05	0.24296	7.52408e-15
0.26352	0	0.23265	-8.85374e-05	0.24318	8.93549e-15
0.26376	0	0.23286	-9.04324e-05	0.2434	1.05463e-14
0.264	0	0.23307	-9.22882e-05	0.24363	1.23806e-14
0.26424	0	0.23328	-9.41011e-05	0.24385	1.44654e-14
0.26449	0	0.2335	-9.58673e-05	0.24407	1.68301e-14
0.26473	0	0.23371	-9.75833e-05	0.24429	1.95078e-14
0.26497	0	0.23392	-9.92456e-05	0.24452	2.25347e-14
0.26521	0	0.23413	-0.000100851	0.24474	2.59509e-14
0.26545	0	0.23435	-0.000102396	0.24496	2.98006e-14
0.26569	0	0.23456	-0.000103878	0.24518	3.41326e-14
0.26593	0	0.23477	-0.000105294	0.2454	3.90007e-14
0.26617	0	0.23498	-0.000106642	0.24563	4.44639e-14
0.26641	0	0.2352	-0.00010792	0.24585	5.05875e-14
0.26665	0	0.23541	-0.000109125	0.24607	5.74428e-14
0.26689	0	0.23562	-0.000110258	0.24629	6.51084e-14
0.26714	0	0.23584	-0.000111315	0.24652	7.36706e-14
0.26738	0	0.23605	-0.000112299	0.24674	8.32237e-14
0.26762	0	0.23626	-0.000113207	0.24696	9.38715e-14
0.26786	0	0.23647	-0.000114041	0.24718	1.05727e-13
0.2681	0	0.23669	-0.000114801	0.24741	1.18915e-13
0.26834	0	0.2369	-0.00011549	0.24763	1.3357e-13
0.26858	0	0.23711	-0.00011611	0.24785	1.49842e-13
0.26882	0	0.23732	-0.000116665	0.24807	1.67891e-13
0.26906	0	0.23754	-0.000117156	0.24829	1.87895e-13
0.2693	0	0.23775	-0.000117591	0.24852	2.10046e-13
0.26954	0	0.23796	-0.000117974	0.24874	2.34554e-13
0.26979	0	0.23817	-0.000118311	0.24896	2.61647e-13
0.27003	0	0.23839	-0.000118609	0.24918	2.91574e-13
0.27027	0	0.2386	-0.000118878	0.24941	3.24606e-13
0.27051	0	0.23881	-0.000119126	0.24963	3.61035e-13
0.27075	0	0.23902	-0.000119364	0.24985	4.01182e-13
0.27099	0	0.23924	-0.000119604	0.25007	4.45392e-13
0.27123	0	0.23945	-0.000119857	0.2503	4.94042e-13
0.27147	0	0.23966	-0.000120139	0.25052	5.47537e-13
0.27171	0	0.23988	-0.000120463	0.25074	6.06319e-13
0.27195	0	0.24009	-0.000120847	0.25096	6.70865e-13
0.27219	0	0.2403	-0.000121309	0.25118	7.41691e-13
0.27243	0	0.24051	-0.000121867	0.25141	8.19355e-13
0.27268	0	0.24073	-0.000122543	0.25163	9.0446e-13
0.27292	0	0.24094	-0.000123357	0.25185	9.97657e-13
0.27316	0	0.24115	-0.000124335	0.25207	1.09965e-12
0.2734	0	0.24136	-0.0001255	0.2523	1.21119e-12
0.27364	0	0.24158	-0.000126879	0.25252	1.33309e-12
0.27388	0	0.24179	-0.000128501	0.25274	1.46624e-12
0.27412	0	0.242	-0.000130395	0.25296	1.61158e-12
0.27436	0	0.24221	-0.000132593	0.25318	1.77012e-12
0.2746	0	0.24243	-0.000135127	0.25341	1.94296e-12
0.27484	0	0.24264	-0.000138032	0.25363	2.13127e-12
0.27508	0	0.24285	-0.000141344	0.25385	2.3363e-12
0.27533	0	0.24307	-0.000145101	0.25407	2.55941e-12
0.27557	0	0.24328	-0.000149343	0.2543	2.80204e-12
0.27581	0	0.24349	-0.00015411	0.25452	3.06575e-12
0.27605	0	0.2437	-0.000159445	0.25474	3.35218e-12
0.27629	0	0.24392	-0.000165393	0.25496	3.66312e-12
0.27653	0	0.24413	-0.000171999	0.25519	4.00045e-12
0.27677	0	0.24434	-0.00017931	0.25541	4.36621e-12
0.27701	0	0.24455	-0.000187376	0.25563	4.76255e-12
0.27725	0	0.24477	-0.000196246	0.25585	5.19177e-12
0.27749	0	0.24498	-0.000205972	0.25607	5.65634e-12
0.27773	0	0.24519	-0.000216608	0.2563	6.15887e-12
0.27798	0	0.2454	-0.000228206	0.25652	6.70214e-12
0.27822	0	0.24562	-0.000240822	0.25674	7.28911e-12
0.27846	0	0.24583	-0.000254513	0.25696	7.92293e-12
0.2787	0	0.24604	-0.000269336	0.25719	8.60693e-12
0.27894	0	0.24626	-0.000285349	0.25741	9.34468e-12
0.27918	0	0.24647	-0.00030261	0.25763	1.01399e-11
0.27942	0	0.24668	-0.00032118	0.25785	1.09966e-11
0.27966	0	0.24689	-0.000341117	0.25808	1.1919e-11
0.2799	0	0.24711	-0.000362483	0.2583	1.29116e-11
0.28014	0	0.24732	-0.000385336	0.25852	1.3979e-11
0.28038	0	0.24753	-0.000409739	0.25874	1.51262e-11
0.28062	0	0.24774	-0.00043575	0.25896	1.63586e-11
0.28087	0	0.24796	-0.000463429	0.25919	1.76815e-11
0.28111	0	0.24817	-0.000492836	0.25941	1.91009e-11
0.28135	0	0.24838	-0.000524027	0.25963	2.06229e-11
0.28159	0	0.24859	-0.000557061	0.25985	2.22539e-11
0.28183	0	0.24881	-0.000591992	0.26008	2.40007e-11
0.28207	0	0.24902	-0.000628876	0.2603	2.58704e-11
0.28231	0	0.24923	-0.000667763	0.26052	2.78704e-11
0.28255	0	0.24945	-0.000708705	0.26074	3.00086e-11
0.28279	0	0.24966	-0.000751748	0.26096	3.22931e-11
0.28303	0	0.24987	-0.000796938	0.26119	3.47324e-11
0.28327	0	0.25008	-0.000844316	0.26141	3.73354e-11
0.28352	0	0.2503	-0.000893921	0.26163	4.01114e-11
0.28376	0	0.25051	-0.000945787	0.26185	4.30701e-11
0.284	0	0.25072	-0.000999945	0.26208	4.62214e-11
0.28424	0	0.25093	-0.00106	0.2623	4.95758e-11
0.28448	0	0.25115	-0.00112	0.26252	5.31441e-11
0.28472	0	0.25136	-0.00118	0.26274	5.69375e-11
0.28496	0	0.25157	-0.00124	0.26297	6.09676e-11
0.2852	0	0.25178	-0.00131	0.26319	6.52464e-11
0.28544	0	0.252	-0.00137	0.26341	6.97861e-11
0.28568	0	0.25221	-0.00144	0.26363	7.45995e-11
0.28592	0	0.25242	-0.00152	0.26385	7.96995e-11
0.28616	0	0.25263	-0.00159	0.26408	8.50996e-11
0.28641	0	0.25285	-0.00167	0.2643	9.08133e-11
0.28665	0	0.25306	-0.00175	0.26452	9.68547e-11
0.28689	0	0.25327	-0.00183	0.26474	1.03238e-10
0.28713	0	0.25349	-0.00192	0.26497	1.09977e-10
0.28737	0	0.2537	-0.002	0.26519	1.17088e-10
0.28761	0	0.25391	-0.00209	0.26541	1.24584e-10
0.28785	0	0.25412	-0.00218	0.26563	1.32481e-10
0.28809	0	0.25434	-0.00227	0.26586	1.40793e-10
0.28833	0	0.25455	-0.00237	0.26608	1.49535e-10
0.28857	0	0.25476	-0.00246	0.2663	1.58723e-10
0.28881	0	0.25497	-0.00256	0.26652	1.6837e-10
0.28906	0	0.25519	-0.00266	0.26674	1.78492e-10
0.2893	0	0.2554	-0.00276	0.26697	1.89102e-10
0.28954	0	0.25561	-0.00286	0.26719	2.00215e-10
0.28978	0	0.25582	-0.00296	0.26741	2.11842e-10
0.29002	0	0.25604	-0.00306	0.26763	2.23998e-10
0.29026	0	0.25625	-0.00316	0.26786	2.36694e-10
0.2905	0	0.25646	-0.00326	0.26808	2.4994e-10
0.29074	0	0.25668	-0.00336	0.2683	2.63746e-10
0.29098	0	0.25689	-0.00346	0.26852	2.78122e-10
0.29122	0	0.2571	-0.00356	0.26874	2.93074e-10
0.29146	0	0.25731	-0.00366	0.26897	3.08607e-10
0.29171	0	0.25753	-0.00376	0.26919	3.24727e-10
0.29195	0	0.25774	-0.00386	0.26941	3.41434e-10
0.29219	0	0.25795	-0.00395	0.26963	3.58728e-10
0.29243	0	0.25816	-0.00404	0.26986	3.76607e-10
0.29267	0	0.25838	-0.00413	0.27008	3.95065e-10
0.29291	0	0.25859	-0.00422	0.2703	4.14094e-10
0.29315	0	0.2588	-0.0043	0.27052	4.3368e-10
0.29339	0	0.25901	-0.00438	0.27075	4.5381e-10
0.29363	0	0.25923	-0.00446	0.27097	4.74463e-10
0.29387	0	0.25944	-0.00453	0.27119	4.95615e-10
0.29411	0	0.25965	-0.0046	0.27141	5.17238e-10
0.29435	0	0.25987	-0.00466	0.27163	5.39298e-10
0.2946	0	0.26008	-0.00471	0.27186	5.61756e-10
0.29484	0	0.26029	-0.00476	0.27208	5.84566e-10
0.29508	0	0.2605	-0.0048	0.2723	6.07676e-10
0.29532	0	0.26072	-0.00483	0.27252	6.31028e-10
0.29556	0	0.26093	-0.00486	0.27275	6.54555e-10
0.2958	0	0.26114	-0.00488	0.27297	6.78183e-10
0.29604	0	0.26135	-0.00489	0.27319	7.01829e-10
0.29628	0	0.26157	-0.00489	0.27341	7.25401e-10
0.29652	0	0.26178	-0.00488	0.27364	7.48796e-10
0.29676	0	0.26199	-0.00486	0.27386	7.71901e-10
0.297	0	0.2622	-0.00482	0.27408	7.94594e-10
0.29725	0	0.26242	-0.00478	0.2743	8.16737e-10
0.29749	0	0.26263	-0.00473	0.27452	8.38183e-10
0.29773	0	0.26284	-0.00466	0.27475	8.58769e-10
0.29797	0	0.26306	-0.00458	0.27497	8.7832e-10
0.29821	0	0.26327	-0.00449	0.27519	8.96644e-10
0.29845	0	0.26348	-0.00439	0.27541	9.13534e-10
0.29869	0	0.26369	-0.00427	0.27564	9.28766e-10
0.29893	0	0.26391	-0.00413	0.27586	9.42099e-10
0.29917	0	0.26412	-0.00399	0.27608	9.53272e-10
0.29941	0	0.26433	-0.00382	0.2763	9.62006e-10
0.29965	0	0.26454	-0.00364	0.27653	9.67999e-10
0.2999	0	0.26476	-0.00345	0.27675	9.70931e-10
0.30014	0	0.26497	-0.00324	0.27697	9.70456e-10
0.30038	0	0.26518	-0.00302	0.27719	9.66206e-10
0.30062	0	0.26539	-0.00277	0.27741	9.57789e-10
0.30086	0	0.26561	-0.00252	0.27764	9.44784e-10
0.3011	0	0.26582	-0.00224	0.27786	9.26748e-10
0.30134	0	0.26603	-0.00195	0.27808	9.03205e-10
0.30158	0	0.26624	-0.00164	0.2783	8.73654e-10
0.30182	0	0.26646	-0.00132	0.27853	8.3756e-10
0.30206	0	0.26667	-0.000981739	0.27875	7.94359e-10
0.3023	0	0.26688	-0.000625819	0.27897	7.43453e-10
0.30254	0	0.2671	-0.000253935	0.27919	6.84213e-10
0.30279	0	0.26731	0.000133655	0.27941	6.1597e-10
0.30303	0	0.26752	0.000536638	0.27964	5.38025e-10
0.30327	0	0.26773	0.000954639	0.27986	4.49637e-10
0.30351	0	0.26795	0.00139	0.28008	3.50029e-10
0.30375	0	0.26816	0.00183	0.2803	2.38384e-10
0.30399	0	0.26837	0.00229	0.28053	1.13845e-10
0.30423	0	0.26858	0.00277	0.28075	-2.44874e-11
0.30447	0	0.2688	0.00325	0.28097	-1.77553e-10
0.30471	0	0.26901	0.00375	0.28119	-3.46338e-10
0.30495	0	0.26922	0.00426	0.28142	-5.31871e-10
0.30519	0	0.26943	0.00477	0.28164	-7.35226e-10
0.30544	0	0.26965	0.0053	0.28186	-9.57524e-10
0.30568	0	0.26986	0.00583	0.28208	-1.19993e-09
0.30592	0	0.27007	0.00637	0.2823	-1.46367e-09
0.30616	0	0.27029	0.00692	0.28253	-1.74999e-09
0.3064	0	0.2705	0.00747	0.28275	-2.06021e-09
0.30664	0	0.27071	0.00802	0.28297	-2.39569e-09
0.30688	0	0.27092	0.00858	0.28319	-2.75784e-09
0.30712	0	0.27114	0.00913	0.28342	-3.14812e-09
0.30736	0	0.27135	0.00968	0.28364	-3.56804e-09
0.3076	0	0.27156	0.01024	0.28386	-4.01916e-09
0.30784	0	0.27177	0.01078	0.28408	-4.50309e-09
0.30808	0	0.27199	0.01132	0.28431	-5.02149e-09
0.30833	0	0.2722	0.01186	0.28453	-5.57606e-09
0.30857	0	0.27241	0.01238	0.28475	-6.16856e-09
0.30881	0	0.27262	0.01289	0.28497	-6.8008e-09
0.30905	0	0.27284	0.01339	0.28519	-7.47462e-09
0.30929	0	0.27305	0.01388	0.28542	-8.19193e-09
0.30953	0	0.27326	0.01435	0.28564	-8.95465e-09
0.30977	0	0.27348	0.0148	0.28586	-9.76479e-09
0.31001	0	0.27369	0.01524	0.28608	-1.06244e-08
0.31025	0	0.2739	0.01565	0.28631	-1.15354e-08
0.31049	0	0.27411	0.01604	0.28653	-1.25001e-08
0.31073	0	0.27433	0.0164	0.28675	-1.35206e-08
0.31098	0	0.27454	0.01673	0.28697	-1.45989e-08
0.31122	0	0.27475	0.01704	0.28719	-1.57374e-08
0.31146	0	0.27496	0.01732	0.28742	-1.69382e-08
0.3117	0	0.27518	0.01757	0.28764	-1.82036e-08
0.31194	0	0.27539	0.01778	0.28786	-1.95359e-08
0.31218	0	0.2756	0.01795	0.28808	-2.09374e-08
0.31242	0	0.27581	0.0181	0.28831	-2.24104e-08
0.31266	0	0.27603	0.0182	0.28853	-2.39572e-08
0.3129	0	0.27624	0.01826	0.28875	-2.55802e-08
0.31314	0	0.27645	0.01829	0.28897	-2.72816e-08
0.31338	0	0.27667	0.01827	0.2892	-2.90637e-08
0.31363	0	0.27688	0.01821	0.28942	-3.0929e-08
0.31387	0	0.27709	0.01811	0.28964	-3.28797e-08
0.31411	0	0.2773	0.01796	0.28986	-3.49181e-08
0.31435	0	0.27752	0.01777	0.29008	-3.70464e-08
0.31459	0	0.27773	0.01753	0.29031	-3.92669e-08
0.31483	0	0.27794	0.01725	0.29053	-4.15817e-08
0.31507	0	0.27815	0.01692	0.29075	-4.3993e-08
0.31531	0	0.27837	0.01654	0.29097	-4.6503e-08
0.31555	0	0.27858	0.01612	0.2912	-4.91136e-08
0.31579	0	0.27879	0.01566	0.29142	-5.18269e-08
0.31603	0	0.279	0.01515	0.29164	-5.46448e-08
0.31627	0	0.27922	0.01459	0.29186	-5.7569e-08
0.31652	0	0.27943	0.01399	0.29209	-6.06015e-08
0.31676	0	0.27964	0.01335	0.29231	-6.37438e-08
0.317	0	0.27985	0.01266	0.29253	-6.69976e-08
0.31724	0	0.28007	0.01194	0.29275	-7.03643e-08
0.31748	0	0.28028	0.01117	0.29297	-7.38453e-08
0.31772	0	0.28049	0.01037	0.2932	-7.7442e-08
0.31796	0	0.28071	0.00953	0.29342	-8.11554e-08
0.3182	0	0.28092	0.00866	0.29364	-8.49866e-08
0.31844	0	0.28113	0.00776	0.29386	-8.89364e-08
0.31868	0	0.28134	0.00682	0.29409	-9.30058e-08
0.31892	0	0.28156	0.00586	0.29431	-9.71952e-08
0.31917	0	0.28177	0.00488	0.29453	-1.01505e-07
0.31941	0	0.28198	0.00387	0.29475	-1.05936e-07
0.31965	0	0.28219	0.00285	0.29497	-1.10488e-07
0.31989	0	0.28241	0.00181	0.2952	-1.15162e-07
0.32013	0	0.28262	0.000755815	0.29542	-1.19956e-07
0.32037	0	0.28283	-0.000306517	0.29564	-1.24871e-07
0.32061	0	0.28304	-0.00137	0.29586	-1.29907e-07
0.32085	0	0.28326	-0.00245	0.29609	-1.35062e-07
0.32109	0	0.28347	-0.00352	0.29631	-1.40337e-07
0.32133	0	0.28368	-0.00458	0.29653	-1.45729e-07
0.32157	0	0.2839	-0.00564	0.29675	-1.5124e-07
0.32182	0	0.28411	-0.00668	0.29698	-1.56866e-07
0.32206	0	0.28432	-0.00771	0.2972	-1.62607e-07
0.3223	0	0.28453	-0.00872	0.29742	-1.68462e-07
0.32254	0	0.28475	-0.00971	0.29764	-1.74429e-07
0.32278	0	0.28496	-0.01067	0.29786	-1.80506e-07
0.32302	0	0.28517	-0.0116	0.29809	-1.86692e-07
0.32326	0	0.28538	-0.0125	0.29831	-1.92986e-07
0.3235	0	0.2856	-0.01335	0.29853	-1.99384e-07
0.32374	0	0.28581	-0.01417	0.29875	-2.05887e-07
0.32398	0	0.28602	-0.01494	0.29898	-2.12491e-07
0.32422	0	0.28623	-0.01567	0.2992	-2.19195e-07
0.32446	0	0.28645	-0.01634	0.29942	-2.25997e-07
0.32471	0	0.28666	-0.01697	0.29964	-2.32896e-07
0.32495	0	0.28687	-0.01753	0.29987	-2.3989e-07
0.32519	0	0.28709	-0.01804	0.30009	-2.46978e-07
0.32543	0	0.2873	-0.01848	0.30031	-2.54159e-07
0.32567	0	0.28751	-0.01887	0.30053	-2.61431e-07
0.32591	0	0.28772	-0.01918	0.30075	-2.68794e-07
0.32615	0	0.28794	-0.01943	0.30098	-2.76248e-07
0.32639	0	0.28815	-0.01962	0.3012	-2.83793e-07
0.32663	0	0.28836	-0.01973	0.30142	-2.91428e-07
0.32687	0	0.28857	-0.01977	0.30164	-2.99156e-07
0.32711	0	0.28879	-0.01974	0.30187	-3.06977e-07
0.32736	0	0.289	-0.01964	0.30209	-3.14894e-07
0.3276	0	0.28921	-0.01948	0.30231	-3.2291e-07
0.32784	0	0.28942	-0.01923	0.30253	-3.31028e-07
0.32808	0	0.28964	-0.01892	0.30275	-3.39253e-07
0.32832	0	0.28985	-0.01855	0.30298	-3.47589e-07
0.32856	0	0.29006	-0.0181	0.3032	-3.56044e-07
0.3288	0	0.29027	-0.01759	0.30342	-3.64626e-07
0.32904	0	0.29049	-0.01701	0.30364	-3.73341e-07
0.32928	0	0.2907	-0.01637	0.30387	-3.82202e-07
0.32952	0	0.29091	-0.01567	0.30409	-3.91219e-07
0.32976	0	0.29113	-0.01492	0.30431	-4.00405e-07
0.33001	0	0.29134	-0.01411	0.30453	-4.09775e-07
0.33025	0	0.29155	-0.01325	0.30476	-4.19345e-07
0.33049	0	0.29176	-0.01234	0.30498	-4.29133e-07
0.33073	0	0.29198	-0.01139	0.3052	-4.39161e-07
0.33097	0	0.29219	-0.01041	0.30542	-4.49449e-07
0.33121	0	0.2924	-0.00939	0.30564	-4.60023e-07
0.33145	0	0.29261	-0.00834	0.30587	-4.7091e-07
0.33169	0	0.29283	-0.00726	0.30609	-4.8214e-07
0.33193	0	0.29304	-0.00616	0.30631	-4.93745e-07
0.33217	0	0.29325	-0.00505	0.30653	-5.0576e-07
0.33241	0	0.29346	-0.00393	0.30676	-5.18223e-07
0.33265	0	0.29368	-0.0028	0.30698	-5.31176e-07
0.3329	0	0.29389	-0.00167	0.3072	-5.44664e-07
0.33314	0	0.2941	-0.000553449	0.30742	-5.58735e-07
0.33338	0	0.29432	0.000557252	0.30765	-5.73441e-07
0.33362	0	0.29453	0.00165	0.30787	-5.88837e-07
0.33386	0	0.29474	0.00273	0.30809	-6.04984e-07
0.3341	0	0.29495	0.00377	0.30831	-6.21945e-07
0.33434	0	0.29517	0.00479	0.30853	-6.39789e-07
0.33458	0	0.29538	0.00577	0.30876	-6.58589e-07
0.33482	0	0.29559	0.00671	0.30898	-6.78423e-07
0.33506	0	0.2958	0.0076	0.3092	-6.99372e-07
0.3353	0	0.29602	0.00844	0.30942	-7.21526e-07
0.33555	0	0.29623	0.00923	0.30965	-7.44976e-07
0.33579	0	0.29644	0.00996	0.30987	-7.69821e-07
0.33603	0	0.29665	0.01063	0.31009	-7.96166e-07
0.33627	0	0.29687	0.01123	0.31031	-8.24119e-07
0.33651	0	0.29708	0.01177	0.31053	-8.53798e-07
0.33675	0	0.29729	0.01223	0.31076	-8.85323e-07
0.33699	0	0.29751	0.01262	0.31098	-9.18823e-07
0.33723	0	0.29772	0.01294	0.3112	-9.54433e-07
0.33747	0	0.29793	0.01318	0.31142	-9.92294e-07
0.33771	0	0.29814	0.01335	0.31165	-1.03256e-06
0.33795	0	0.29836	0.01343	0.31187	-1.07537e-06
0.33819	0	0.29857	0.01344	0.31209	-1.1209e-06
0.33844	0	0.29878	0.01337	0.31231	-1.16932e-06
0.33868	0	0.29899	0.01322	0.31254	-1.2208e-06
0.33892	0	0.29921	0.01299	0.31276	-1.27553e-06
0.33916	0	0.29942	0.0127	0.31298	-1.33369e-06
0.3394	0	0.29963	0.01232	0.3132	-1.3955e-06
0.33964	0	0.29984	0.01188	0.31342	-1.46114e-06
0.33988	0	0.30006	0.01137	0.31365	-1.53085e-06
0.34012	0	0.30027	0.01079	0.31387	-1.60484e-06
0.34036	0	0.30048	0.01015	0.31409	-1.68334e-06
0.3406	0	0.3007	0.00945	0.31431	-1.76658e-06
0.34084	0	0.30091	0.0087	0.31454	-1.85483e-06
0.34109	0	0.30112	0.0079	0.31476	-1.94832e-06
0.34133	0	0.30133	0.00706	0.31498	-2.04732e-06
0.34157	0	0.30155	0.00617	0.3152	-2.15211e-06
0.34181	0	0.30176	0.00526	0.31543	-2.26295e-06
0.34205	0	0.30197	0.00431	0.31565	-2.38013e-06
0.34229	0	0.30218	0.00334	0.31587	-2.50394e-06
0.34253	0	0.3024	0.00235	0.31609	-2.63468e-06
0.34277	0	0.30261	0.00135	0.31631	-2.77266e-06
0.34301	0	0.30282	0.000345994	0.31654	-2.91819e-06
0.34325	0	0.30303	-0.000658487	0.31676	-3.07159e-06
0.34349	0	0.30325	-0.00166	0.31698	-3.23319e-06
0.34374	0	0.30346	-0.00264	0.3172	-3.40332e-06
0.34398	0	0.30367	-0.00361	0.31743	-3.58231e-06
0.34422	0	0.30388	-0.00455	0.31765	-3.77051e-06
0.34446	0	0.3041	-0.00547	0.31787	-3.96827e-06
0.3447	0	0.30431	-0.00634	0.31809	-4.17595e-06
0.34494	0	0.30452	-0.00718	0.31831	-4.3939e-06
0.34518	0	0.30474	-0.00797	0.31854	-4.62248e-06
0.34542	0	0.30495	-0.00872	0.31876	-4.86206e-06
0.34566	0	0.30516	-0.0094	0.31898	-5.11301e-06
0.3459	0	0.30537	-0.01003	0.3192	-5.3757e-06
0.34614	0	0.30559	-0.0106	0.31943	-5.6505e-06
0.34638	0	0.3058	-0.0111	0.31965	-5.93779e-06
0.34663	0	0.30601	-0.01153	0.31987	-6.23794e-06
0.34687	0	0.30622	-0.01189	0.32009	-6.55134e-06
0.34711	0	0.30644	-0.01218	0.32032	-6.87835e-06
0.34735	0	0.30665	-0.01239	0.32054	-7.21935e-06
0.34759	0	0.30686	-0.01253	0.32076	-7.57471e-06
0.34783	0	0.30707	-0.01259	0.32098	-7.94481e-06
0.34807	0	0.30729	-0.01258	0.3212	-8.33e-06
0.34831	0	0.3075	-0.01249	0.32143	-8.73066e-06
0.34855	0	0.30771	-0.01232	0.32165	-9.14714e-06
0.34879	0	0.30793	-0.01208	0.32187	-9.5798e-06
0.34903	0	0.30814	-0.01177	0.32209	-1.0029e-05
0.34928	0	0.30835	-0.01139	0.32232	-1.0495e-05
0.34952	0	0.30856	-0.01094	0.32254	-1.09783e-05
0.34976	0	0.30878	-0.01043	0.32276	-1.1479e-05
0.35	0	0.30899	-0.00986	0.32298	-1.19976e-05
0.35024	0	0.3092	-0.00923	0.32321	-1.25344e-05
0.35048	0	0.30941	-0.00855	0.32343	-1.30895e-05
0.35072	0	0.30963	-0.00783	0.32365	-1.36635e-05
0.35096	0	0.30984	-0.00706	0.32387	-1.42564e-05
0.3512	0	0.31005	-0.00626	0.32409	-1.48685e-05
0.35144	0	0.31026	-0.00543	0.32432	-1.55002e-05
0.35168	0	0.31048	-0.00457	0.32454	-1.61516e-05
0.35193	0	0.31069	-0.00369	0.32476	-1.68229e-05
0.35217	0	0.3109	-0.0028	0.32498	-1.75144e-05
0.35241	0	0.31112	-0.0019	0.32521	-1.82263e-05
0.35265	0	0.31133	-0.001	0.32543	-1.89587e-05
0.35289	0	0.31154	-0.000107671	0.32565	-1.97118e-05
0.35313	0	0.31175	0.000775288	0.32587	-2.04857e-05
0.35337	0	0.31197	0.00164	0.3261	-2.12806e-05
0.35361	0	0.31218	0.00248	0.32632	-2.20965e-05
0.35385	0	0.31239	0.0033	0.32654	-2.29337e-05
0.35409	0	0.3126	0.00408	0.32676	-2.37921e-05
0.35433	0	0.31282	0.00482	0.32698	-2.46718e-05
0.35457	0	0.31303	0.00552	0.32721	-2.5573e-05
0.35482	0	0.31324	0.00617	0.32743	-2.64956e-05
0.35506	0	0.31345	0.00677	0.32765	-2.74396e-05
0.3553	0	0.31367	0.00731	0.32787	-2.84052e-05
0.35554	0	0.31388	0.00779	0.3281	-2.93923e-05
0.35578	0	0.31409	0.00821	0.32832	-3.04009e-05
0.35602	0	0.31431	0.00856	0.32854	-3.1431e-05
0.35626	0	0.31452	0.00885	0.32876	-3.24826e-05
0.3565	0	0.31473	0.00907	0.32898	-3.35557e-05
0.35674	0	0.31494	0.00922	0.32921	-3.46504e-05
0.35698	0	0.31516	0.0093	0.32943	-3.57665e-05
0.35722	0	0.31537	0.00931	0.32965	-3.69042e-05
0.35747	0	0.31558	0.00925	0.32987	-3.80634e-05
0.35771	0	0.31579	0.00913	0.3301	-3.92441e-05
0.35795	0	0.31601	0.00893	0.33032	-4.04464e-05
0.35819	0	0.31622	0.00868	0.33054	-4.16704e-05
0.35843	0	0.31643	0.00836	0.33076	-4.29161e-05
0.35867	0	0.31664	0.00798	0.33099	-4.41837e-05
0.35891	0	0.31686	0.00755	0.33121	-4.54733e-05
0.35915	0	0.31707	0.00706	0.33143	-4.67851e-05
0.35939	0	0.31728	0.00653	0.33165	-4.81193e-05
0.35963	0	0.31749	0.00596	0.33187	-4.94762e-05
0.35987	0	0.31771	0.00535	0.3321	-5.08563e-05
0.36011	0	0.31792	0.0047	0.33232	-5.22598e-05
0.36036	0	0.31813	0.00403	0.33254	-5.36873e-05
0.3606	0	0.31835	0.00334	0.33276	-5.51393e-05
0.36084	0	0.31856	0.00262	0.33299	-5.66164e-05
0.36108	0	0.31877	0.0019	0.33321	-5.81195e-05
0.36132	0	0.31898	0.00118	0.33343	-5.96493e-05
0.36156	0	0.3192	0.000450677	0.33365	-6.12069e-05
0.3618	0	0.31941	-0.000268378	0.33388	-6.27932e-05
0.36204	0	0.31962	-0.000975183	0.3341	-6.44095e-05
0.36228	0	0.31983	-0.00166	0.33432	-6.60572e-05
0.36252	0	0.32005	-0.00233	0.33454	-6.77377e-05
0.36276	0	0.32026	-0.00297	0.33476	-6.94527e-05
0.36301	0	0.32047	-0.00357	0.33499	-7.12041e-05
0.36325	0	0.32068	-0.00414	0.33521	-7.29937e-05
0.36349	0	0.3209	-0.00466	0.33543	-7.48239e-05
0.36373	0	0.32111	-0.00514	0.33565	-7.66971e-05
0.36397	0	0.32132	-0.00557	0.33588	-7.86158e-05
0.36421	0	0.32154	-0.00595	0.3361	-8.05829e-05
0.36445	0	0.32175	-0.00627	0.33632	-8.26016e-05
0.36469	0	0.32196	-0.00654	0.33654	-8.46752e-05
0.36493	0	0.32217	-0.00674	0.33676	-8.68072e-05
0.36517	0	0.32239	-0.00689	0.33699	-8.90016e-05
0.36541	0	0.3226	-0.00698	0.33721	-9.12625e-05
0.36566	0	0.32281	-0.007	0.33743	-9.35945e-05
0.3659	0	0.32302	-0.00696	0.33765	-9.60023e-05
0.36614	0	0.32324	-0.00687	0.33788	-9.84911e-05
0.36638	0	0.32345	-0.00671	0.3381	-0.000101066
0.36662	0	0.32366	-0.0065	0.33832	-0.000103734
0.36686	0	0.32387	-0.00623	0.33854	-0.000106499
0.3671	0	0.32409	-0.00592	0.33877	-0.00010937
0.36734	0	0.3243	-0.00555	0.33899	-0.000112353
0.36758	0	0.32451	-0.00513	0.33921	-0.000115454
0.36782	0	0.32473	-0.00468	0.33943	-0.000118683
0.36806	0	0.32494	-0.00419	0.33965	-0.000122047
0.3683	0	0.32515	-0.00366	0.33988	-0.000125554
0.36855	0	0.32536	-0.00311	0.3401	-0.000129214
0.36879	0	0.32558	-0.00253	0.34032	-0.000133035
0.36903	0	0.32579	-0.00194	0.34054	-0.000137029
0.36927	0	0.326	-0.00133	0.34077	-0.000141205
0.36951	0	0.32621	-0.000710848	0.34099	-0.000145573
0.36975	0	0.32643	-9.07743e-05	0.34121	-0.000150146
0.36999	0	0.32664	0.000526983	0.34143	-0.000154934
0.37023	0	0.32685	0.00114	0.34166	-0.00015995
0.37047	0	0.32706	0.00173	0.34188	-0.000165207
0.37071	0	0.32728	0.00232	0.3421	-0.000170717
0.37095	0	0.32749	0.00287	0.34232	-0.000176494
0.3712	0	0.3277	0.0034	0.34254	-0.000182551
0.37144	0	0.32792	0.00391	0.34277	-0.000188904
0.37168	0	0.32813	0.00437	0.34299	-0.000195566
0.37192	0	0.32834	0.0048	0.34321	-0.000202552
0.37216	0	0.32855	0.00519	0.34343	-0.000209879
0.3724	0	0.32877	0.00553	0.34366	-0.000217562
0.37264	0	0.32898	0.00582	0.34388	-0.000225618
0.37288	0	0.32919	0.00607	0.3441	-0.000234062
0.37312	0	0.3294	0.00627	0.34432	-0.000242912
0.37336	0	0.32962	0.00641	0.34454	-0.000252184
0.3736	0	0.32983	0.00651	0.34477	-0.000261897
0.37385	0	0.33004	0.00655	0.34499	-0.000272067
0.37409	0	0.33025	0.00654	0.34521	-0.000282711
0.37433	0	0.33047	0.00649	0.34543	-0.000293849
0.37457	0	0.33068	0.00638	0.34566	-0.000305498
0.37481	0	0.33089	0.00623	0.34588	-0.000317675
0.37505	0	0.3311	0.00603	0.3461	-0.000330398
0.37529	0	0.33132	0.00579	0.34632	-0.000343686
0.37553	0	0.33153	0.00551	0.34655	-0.000357556
0.37577	0	0.33174	0.00519	0.34677	-0.000372024
0.37601	0	0.33196	0.00485	0.34699	-0.00038711
0.37625	0	0.33217	0.00447	0.34721	-0.000402828
0.37649	0	0.33238	0.00408	0.34743	-0.000419195
0.37674	0	0.33259	0.00366	0.34766	-0.000436228
0.37698	0	0.33281	0.00323	0.34788	-0.000453942
0.37722	0	0.33302	0.00278	0.3481	-0.000472351
0.37746	0	0.33323	0.00234	0.34832	-0.000491469
0.3777	0	0.33344	0.00189	0.34855	-0.000511309
0.37794	0	0.33366	0.00144	0.34877	-0.000531884
0.37818	0	0.33387	0.00101	0.34899	-0.000553204
0.37842	0	0.33408	0.000587268	0.34921	-0.000575278
0.37866	0	0.33429	0.0001836	0.34944	-0.000598117
0.3789	0	0.33451	-0.000197924	0.34966	-0.000621726
0.37914	0	0.33472	-0.000553311	0.34988	-0.000646113
0.37939	0	0.33493	-0.000878842	0.3501	-0.00067128
0.37963	0	0.33515	-0.00117	0.35032	-0.00069723
0.37987	0	0.33536	-0.00143	0.35055	-0.000723963
0.38011	0	0.33557	-0.00164	0.35077	-0.00075148
0.38035	0	0.33578	-0.00182	0.35099	-0.000779774
0.38059	0	0.336	-0.00195	0.35121	-0.000808842
0.38083	0	0.33621	-0.00204	0.35144	-0.000838674
0.38107	0	0.33642	-0.00208	0.35166	-0.000869261
0.38131	0	0.33663	-0.00208	0.35188	-0.000900588
0.38155	0	0.33685	-0.00203	0.3521	-0.000932639
0.38179	0	0.33706	-0.00193	0.35232	-0.000965395
0.38204	0	0.33727	-0.00179	0.35255	-0.000998835
0.38228	0	0.33748	-0.00161	0.35277	-0.00103
0.38252	0	0.3377	-0.00138	0.35299	-0.00107
0.38276	0	0.33791	-0.00111	0.35321	-0.0011
0.383	0	0.33812	-0.000810169	0.35344	-0.00114
0.38324	0	0.33834	-0.000472903	0.35366	-0.00118
0.38348	0	0.33855	-0.000104877	0.35388	-0.00121
0.38372	0	0.33876	0.000290262	0.3541	-0.00125
0.38396	0	0.33897	0.000708582	0.35433	-0.00129
0.3842	0	0.33919	0.00115	0.35455	-0.00133
0.38444	0	0.3394	0.0016	0.35477	-0.00136
0.38468	0	0.33961	0.00206	0.35499	-0.0014
0.38493	0	0.33982	0.00253	0.35521	-0.00144
0.38517	0	0.34004	0.003	0.35544	-0.00148
0.38541	0	0.34025	0.00346	0.35566	-0.00152
0.38565	0	0.34046	0.00391	0.35588	-0.00156
0.38589	0	0.34067	0.00436	0.3561	-0.00159
0.38613	0	0.34089	0.00478	0.35633	-0.00163
0.38637	0	0.3411	0.00518	0.35655	-0.00167
0.38661	0	0.34131	0.00555	0.35677	-0.00171
0.38685	0	0.34152	0.0059	0.35699	-0.00174
0.38709	0	0.34174	0.0062	0.35722	-0.00178
0.38733	0	0.34195	0.00647	0.35744	-0.00182
0.38758	0	0.34216	0.0067	0.35766	-0.00185
0.38782	0	0.34238	0.00689	0.35788	-0.00188
0.38806	0	0.34259	0.00703	0.3581	-0.00191
0.3883	0	0.3428	0.00712	0.35833	-0.00194
0.38854	0	0.34301	0.00716	0.35855	-0.00197
0.38878	0	0.34323	0.00715	0.35877	-0.002
0.38902	0	0.34344	0.00709	0.35899	-0.00203
0.38926	0	0.34365	0.00697	0.35922	-0.00205
0.3895	0	0.34386	0.00681	0.35944	-0.00207
0.38974	0	0.34408	0.0066	0.35966	-0.00209
0.38998	0	0.34429	0.00634	0.35988	-0.00211
0.39022	0	0.3445	0.00603	0.3601	-0.00212
0.39047	0	0.34471	0.00568	0.36033	-0.00213
0.39071	0	0.34493	0.00529	0.36055	-0.00214
0.39095	0	0.34514	0.00486	0.36077	-0.00215
0.39119	0	0.34535	0.00439	0.36099	-0.00215
0.39143	0	0.34557	0.00389	0.36122	-0.00215
0.39167	0	0.34578	0.00336	0.36144	-0.00215
0.39191	0	0.34599	0.00282	0.36166	-0.00214
0.39215	0	0.3462	0.00225	0.36188	-0.00212
0.39239	0	0.34642	0.00167	0.36211	-0.00211
0.39263	0	0.34663	0.00107	0.36233	-0.00209
0.39287	0	0.34684	0.000478706	0.36255	-0.00206
0.39312	0	0.34705	-0.000116196	0.36277	-0.00203
0.39336	0	0.34727	-0.000705623	0.36299	-0.00199
0.3936	0	0.34748	-0.00128	0.36322	-0.00195
0.39384	0	0.34769	-0.00185	0.36344	-0.00191
0.39408	0	0.3479	-0.00239	0.36366	-0.00186
0.39432	0	0.34812	-0.00291	0.36388	-0.0018
0.39456	0	0.34833	-0.00341	0.36411	-0.00174
0.3948	0	0.34854	-0.00387	0.36433	-0.00167
0.39504	0	0.34876	-0.00429	0.36455	-0.0016
0.39528	0	0.34897	-0.00467	0.36477	-0.00152
0.39552	0	0.34918	-0.00502	0.365	-0.00143
0.39577	0	0.34939	-0.00532	0.36522	-0.00134
0.39601	0	0.34961	-0.00557	0.36544	-0.00124
0.39625	0	0.34982	-0.00577	0.36566	-0.00113
0.39649	0	0.35003	-0.00593	0.36588	-0.00102
0.39673	0	0.35024	-0.00603	0.36611	-0.000898275
0.39697	0	0.35046	-0.00609	0.36633	-0.000772137
0.39721	0	0.35067	-0.0061	0.36655	-0.000639195
0.39745	0	0.35088	-0.00605	0.36677	-0.000499426
0.39769	0	0.35109	-0.00596	0.367	-0.000352822
0.39793	0	0.35131	-0.00582	0.36722	-0.000199391
0.39817	0	0.35152	-0.00564	0.36744	-3.91592e-05
0.39841	0	0.35173	-0.00541	0.36766	0.000127829
0.39866	0	0.35195	-0.00515	0.36788	0.000301512
0.3989	0	0.35216	-0.00485	0.36811	0.000481805
0.39914	0	0.35237	-0.00452	0.36833	0.000668607
0.39938	0	0.35258	-0.00416	0.36855	0.000861793
0.39962	0	0.3528	-0.00377	0.36877	0.00106
0.39986	0	0.35301	-0.00336	0.369	0.00127
0.4001	0	0.35322	-0.00294	0.36922	0.00148
0.40034	0	0.35343	-0.00251	0.36944	0.0017
0.40058	0	0.35365	-0.00207	0.36966	0.00192
0.40082	0	0.35386	-0.00163	0.36989	0.00215
0.40106	0	0.35407	-0.00119	0.37011	0.00238
0.40131	0	0.35428	-0.000755066	0.37033	0.00261
0.40155	0	0.3545	-0.000334791	0.37055	0.00286
0.40179	0	0.35471	6.92135e-05	0.37077	0.0031
0.40203	0	0.35492	0.00045271	0.371	0.00335
0.40227	0	0.35513	0.000811673	0.37122	0.0036
0.40251	0	0.35535	0.00114	0.37144	0.00386
0.40275	0	0.35556	0.00144	0.37166	0.00411
0.40299	0	0.35577	0.00171	0.37189	0.00437
0.40323	0	0.35599	0.00193	0.37211	0.00463
0.40347	0	0.3562	0.00212	0.37233	0.00489
0.40371	0	0.35641	0.00226	0.37255	0.00515
0.40396	0	0.35662	0.00236	0.37278	0.00541
0.4042	0	0.35684	0.00241	0.373	0.00567
0.40444	0	0.35705	0.00242	0.37322	0.00593
0.40468	0	0.35726	0.00238	0.37344	0.00618
0.40492	0	0.35747	0.0023	0.37366	0.00644
0.40516	0	0.35769	0.00217	0.37389	0.00669
0.4054	0	0.3579	0.00199	0.37411	0.00693
0.40564	0	0.35811	0.00177	0.37433	0.00717
0.40588	0	0.35832	0.00151	0.37455	0.0074
0.40612	0	0.35854	0.00121	0.37478	0.00763
0.40636	0	0.35875	0.00086754	0.375	0.00785
0.4066	0	0.35896	0.000492358	0.37522	0.00806
0.40685	0	0.35918	8.50605e-05	0.37544	0.00827
0.40709	0	0.35939	-0.00035111	0.37567	0.00846
0.40733	0	0.3596	-0.000812685	0.37589	0.00865
0.40757	0	0.35981	-0.0013	0.37611	0.00882
0.40781	0	0.36003	-0.0018	0.37633	0.00898
0.40805	0	0.36024	-0.00231	0.37655	0.00913
0.40829	0	0.36045	-0.00284	0.37678	0.00927
0.40853	0	0.36066	-0.00337	0.377	0.00939
0.40877	0	0.36088	-0.0039	0.37722	0.0095
0.40901	0	0.36109	-0.00443	0.37744	0.0096
0.40925	0	0.3613	-0.00496	0.37767	0.00967
0.4095	0	0.36151	-0.00547	0.37789	0.00974
0.40974	0	0.36173	-0.00598	0.37811	0.00978
0.40998	0	0.36194	-0.00646	0.37833	0.00981
0.41022	0	0.36215	-0.00693	0.37855	0.00982
0.41046	0	0.36237	-0.00737	0.37878	0.00981
0.4107	0	0.36258	-0.00778	0.379	0.00978
0.41094	0	0.36279	-0.00817	0.37922	0.00973
0.41118	0	0.363	-0.00853	0.37944	0.00966
0.41142	0	0.36322	-0.00885	0.37967	0.00957
0.41166	0	0.36343	-0.00914	0.37989	0.00946
0.4119	0	0.36364	-0.0094	0.38011	0.00933
0.41214	0	0.36385	-0.00962	0.38033	0.00918
0.41239	0	0.36407	-0.0098	0.38056	0.00901
0.41263	0	0.36428	-0.00995	0.38078	0.00881
0.41287	0	0.36449	-0.01005	0.381	0.0086
0.41311	0	0.3647	-0.01012	0.38122	0.00836
0.41335	0	0.36492	-0.01016	0.38144	0.0081
0.41359	0	0.36513	-0.01016	0.38167	0.00782
0.41383	0	0.36534	-0.01013	0.38189	0.00752
0.41407	0	0.36556	-0.01006	0.38211	0.00719
0.41431	0	0.36577	-0.00997	0.38233	0.00685
0.41455	0	0.36598	-0.00985	0.38256	0.00649
0.41479	0	0.36619	-0.0097	0.38278	0.00611
0.41504	0	0.36641	-0.00952	0.383	0.0057
0.41528	0	0.36662	-0.00932	0.38322	0.00528
0.41552	0	0.36683	-0.00911	0.38345	0.00485
0.41576	0	0.36704	-0.00888	0.38367	0.00439
0.416	0	0.36726	-0.00863	0.38389	0.00392
0.41624	0	0.36747	-0.00837	0.38411	0.00344
0.41648	0	0.36768	-0.0081	0.38433	0.00294
0.41672	0	0.36789	-0.00782	0.38456	0.00242
0.41696	0	0.36811	-0.00754	0.38478	0.0019
0.4172	0	0.36832	-0.00725	0.385	0.00136
0.41744	0	0.36853	-0.00696	0.38522	0.000815155
0.41769	0	0.36874	-0.00668	0.38545	0.000260948
0.41793	0	0.36896	-0.00639	0.38567	-0.000300249
0.41817	0	0.36917	-0.00611	0.38589	-0.000867028
0.41841	0	0.36938	-0.00584	0.38611	-0.00144
0.41865	0	0.3696	-0.00557	0.38633	-0.00201
0.41889	0	0.36981	-0.0053	0.38656	-0.00259
0.41913	0	0.37002	-0.00505	0.38678	-0.00316
0.41937	0	0.37023	-0.0048	0.387	-0.00373
0.41961	0	0.37045	-0.00456	0.38722	-0.0043
0.41985	0	0.37066	-0.00433	0.38745	-0.00486
0.42009	0	0.37087	-0.00411	0.38767	-0.00542
0.42033	0	0.37108	-0.00389	0.38789	-0.00596
0.42058	0	0.3713	-0.00368	0.38811	-0.0065
0.42082	0	0.37151	-0.00348	0.38834	-0.00702
0.42106	0	0.37172	-0.00328	0.38856	-0.00753
0.4213	0	0.37193	-0.00308	0.38878	-0.00803
0.42154	0	0.37215	-0.00289	0.389	-0.0085
0.42178	0	0.37236	-0.0027	0.38922	-0.00896
0.42202	0	0.37257	-0.00252	0.38945	-0.0094
0.42226	0	0.37279	-0.00233	0.38967	-0.00981
0.4225	0	0.373	-0.00213	0.38989	-0.0102
0.42274	0	0.37321	-0.00194	0.39011	-0.01057
0.42298	0	0.37342	-0.00174	0.39034	-0.01091
0.42323	0	0.37364	-0.00153	0.39056	-0.01122
0.42347	0	0.37385	-0.00132	0.39078	-0.0115
0.42371	0	0.37406	-0.0011	0.391	-0.01175
0.42395	0	0.37427	-0.000872652	0.39123	-0.01197
0.42419	0	0.37449	-0.000634568	0.39145	-0.01215
0.42443	0	0.3747	-0.000386538	0.39167	-0.0123
0.42467	0	0.37491	-0.00012818	0.39189	-0.01242
0.42491	0	0.37512	0.000140708	0.39211	-0.0125
0.42515	0	0.37534	0.000420131	0.39234	-0.01254
0.42539	0	0.37555	0.000709897	0.39256	-0.01255
0.42563	0	0.37576	0.00101	0.39278	-0.01252
0.42588	0	0.37598	0.00132	0.393	-0.01246
0.42612	0	0.37619	0.00164	0.39323	-0.01235
0.42636	0	0.3764	0.00196	0.39345	-0.01221
0.4266	0	0.37661	0.00229	0.39367	-0.01203
0.42684	0	0.37683	0.00263	0.39389	-0.01181
0.42708	0	0.37704	0.00297	0.39411	-0.01156
0.42732	0	0.37725	0.00331	0.39434	-0.01127
0.42756	0	0.37746	0.00365	0.39456	-0.01094
0.4278	0	0.37768	0.00399	0.39478	-0.01058
0.42804	0	0.37789	0.00433	0.395	-0.01018
0.42828	0	0.3781	0.00466	0.39523	-0.00976
0.42852	0	0.37831	0.00498	0.39545	-0.0093
0.42877	0	0.37853	0.00529	0.39567	-0.00881
0.42901	0	0.37874	0.00559	0.39589	-0.00829
0.42925	0	0.37895	0.00587	0.39612	-0.00774
0.42949	0	0.37917	0.00614	0.39634	-0.00717
0.42973	0	0.37938	0.00638	0.39656	-0.00658
0.42997	0	0.37959	0.00661	0.39678	-0.00596
0.43021	0	0.3798	0.00681	0.397	-0.00532
0.43045	0	0.38002	0.00699	0.39723	-0.00467
0.43069	0	0.38023	0.00714	0.39745	-0.004
0.43093	0	0.38044	0.00727	0.39767	-0.00332
0.43117	0	0.38065	0.00736	0.39789	-0.00263
0.43142	0	0.38087	0.00743	0.39812	-0.00193
0.43166	0	0.38108	0.00746	0.39834	-0.00123
0.4319	0	0.38129	0.00746	0.39856	-0.00051887
0.43214	0	0.3815	0.00743	0.39878	0.000187081
0.43238	0	0.38172	0.00737	0.39901	0.000889972
0.43262	0	0.38193	0.00728	0.39923	0.00159
0.43286	0	0.38214	0.00716	0.39945	0.00228
0.4331	0	0.38235	0.007	0.39967	0.00295
0.43334	0	0.38257	0.00682	0.39989	0.00362
0.43358	0	0.38278	0.00661	0.40012	0.00426
0.43382	0	0.38299	0.00636	0.40034	0.00489
0.43406	0	0.38321	0.0061	0.40056	0.00549
0.43431	0	0.38342	0.00581	0.40078	0.00607
0.43455	0	0.38363	0.0055	0.40101	0.00663
0.43479	0	0.38384	0.00516	0.40123	0.00715
0.43503	0	0.38406	0.00481	0.40145	0.00764
0.43527	0	0.38427	0.00445	0.40167	0.0081
0.43551	0	0.38448	0.00407	0.40189	0.00852
0.43575	0	0.38469	0.00368	0.40212	0.0089
0.43599	0	0.38491	0.00328	0.40234	0.00925
0.43623	0	0.38512	0.00287	0.40256	0.00955
0.43647	0	0.38533	0.00247	0.40278	0.00981
0.43671	0	0.38554	0.00206	0.40301	0.01002
0.43696	0	0.38576	0.00165	0.40323	0.01019
0.4372	0	0.38597	0.00125	0.40345	0.01031
0.43744	0	0.38618	0.000855644	0.40367	0.01039
0.43768	0	0.3864	0.000469807	0.4039	0.01042
0.43792	0	0.38661	9.50796e-05	0.40412	0.0104
0.43816	0	0.38682	-0.000266551	0.40434	0.01033
0.4384	0	0.38703	-0.000613251	0.40456	0.01021
0.43864	0	0.38725	-0.000943355	0.40478	0.01004
0.43888	0	0.38746	-0.00126	0.40501	0.00983
0.43912	0	0.38767	-0.00155	0.40523	0.00957
0.43936	0	0.38788	-0.00182	0.40545	0.00926
0.43961	0	0.3881	-0.00207	0.40567	0.00891
0.43985	0	0.38831	-0.0023	0.4059	0.00852
0.44009	0	0.38852	-0.00251	0.40612	0.00808
0.44033	0	0.38873	-0.00269	0.40634	0.00761
0.44057	0	0.38895	-0.00285	0.40656	0.00709
0.44081	0	0.38916	-0.00298	0.40679	0.00654
0.44105	0	0.38937	-0.0031	0.40701	0.00596
0.44129	0	0.38959	-0.00319	0.40723	0.00534
0.44153	0	0.3898	-0.00326	0.40745	0.00469
0.44177	0	0.39001	-0.00331	0.40767	0.00402
0.44201	0	0.39022	-0.00333	0.4079	0.00333
0.44225	0	0.39044	-0.00334	0.40812	0.00262
0.4425	0	0.39065	-0.00333	0.40834	0.00189
0.44274	0	0.39086	-0.0033	0.40856	0.00115
0.44298	0	0.39107	-0.00326	0.40879	0.000392352
0.44322	0	0.39129	-0.0032	0.40901	-0.000367044
0.44346	0	0.3915	-0.00313	0.40923	-0.00113
0.4437	0	0.39171	-0.00304	0.40945	-0.00189
0.44394	0	0.39192	-0.00294	0.40967	-0.00265
0.44418	0	0.39214	-0.00283	0.4099	-0.0034
0.44442	0	0.39235	-0.00272	0.41012	-0.00414
0.44466	0	0.39256	-0.00259	0.41034	-0.00486
0.4449	0	0.39277	-0.00246	0.41056	-0.00557
0.44515	0	0.39299	-0.00233	0.41079	-0.00625
0.44539	0	0.3932	-0.00218	0.41101	-0.00691
0.44563	0	0.39341	-0.00204	0.41123	-0.00754
0.44587	0	0.39363	-0.00189	0.41145	-0.00814
0.44611	0	0.39384	-0.00174	0.41168	-0.0087
0.44635	0	0.39405	-0.00159	0.4119	-0.00923
0.44659	0	0.39426	-0.00144	0.41212	-0.00972
0.44683	0	0.39448	-0.00129	0.41234	-0.01016
0.44707	0	0.39469	-0.00114	0.41256	-0.01056
0.44731	0	0.3949	-0.000986328	0.41279	-0.01092
0.44755	0	0.39511	-0.000836869	0.41301	-0.01122
0.4478	0	0.39533	-0.000688846	0.41323	-0.01148
0.44804	0	0.39554	-0.000542517	0.41345	-0.01168
0.44828	0	0.39575	-0.000398103	0.41368	-0.01183
0.44852	0	0.39596	-0.000255798	0.4139	-0.01193
0.44876	0	0.39618	-0.000115782	0.41412	-0.01197
0.449	0	0.39639	2.17713e-05	0.41434	-0.01196
0.44924	0	0.3966	0.000156686	0.41457	-0.01189
0.44948	0	0.39682	0.000288771	0.41479	-0.01177
0.44972	0	0.39703	0.000417813	0.41501	-0.0116
0.44996	0	0.39724	0.000543565	0.41523	-0.01137
0.4502	0	0.39745	0.000665744	0.41545	-0.01109
0.45044	0	0.39767	0.000784017	0.41568	-0.01076
0.45069	0	0.39788	0.000898	0.4159	-0.01038
0.45093	0	0.39809	0.00101	0.41612	-0.00996
0.45117	0	0.3983	0.00111	0.41634	-0.00949
0.45141	0	0.39852	0.00121	0.41657	-0.00897
0.45165	0	0.39873	0.0013	0.41679	-0.00842
0.45189	0	0.39894	0.00139	0.41701	-0.00782
0.45213	0	0.39915	0.00146	0.41723	-0.00719
0.45237	0	0.39937	0.00153	0.41745	-0.00654
0.45261	0	0.39958	0.00159	0.41768	-0.00585
0.45285	0	0.39979	0.00164	0.4179	-0.00514
0.45309	0	0.40001	0.00168	0.41812	-0.0044
0.45334	0	0.40022	0.0017	0.41834	-0.00365
0.45358	0	0.40043	0.00171	0.41857	-0.00289
0.45382	0	0.40064	0.00171	0.41879	-0.00211
0.45406	0	0.40086	0.0017	0.41901	-0.00133
0.4543	0	0.40107	0.00166	0.41923	-0.000550923
0.45454	0	0.40128	0.00161	0.41946	0.000228783
0.45478	0	0.40149	0.00155	0.41968	0.001
0.45502	0	0.40171	0.00147	0.4199	0.00177
0.45526	0	0.40192	0.00137	0.42012	0.00252
0.4555	0	0.40213	0.00125	0.42034	0.00325
0.45574	0	0.40234	0.00111	0.42057	0.00396
0.45599	0	0.40256	0.000949558	0.42079	0.00464
0.45623	0	0.40277	0.000773409	0.42101	0.0053
0.45647	0	0.40298	0.000578724	0.42123	0.00592
0.45671	0	0.4032	0.000365929	0.42146	0.00652
0.45695	0	0.40341	0.000135644	0.42168	0.00707
0.45719	0	0.40362	-0.000111318	0.4219	0.00758
0.45743	0	0.40383	-0.000373942	0.42212	0.00805
0.45767	0	0.40405	-0.000651012	0.42235	0.00847
0.45791	0	0.40426	-0.000941116	0.42257	0.00885
0.45815	0	0.40447	-0.00124	0.42279	0.00918
0.45839	0	0.40468	-0.00155	0.42301	0.00946
0.45863	0	0.4049	-0.00187	0.42323	0.00969
0.45888	0	0.40511	-0.0022	0.42346	0.00986
0.45912	0	0.40532	-0.00252	0.42368	0.00998
0.45936	0	0.40553	-0.00285	0.4239	0.01006
0.4596	0	0.40575	-0.00318	0.42412	0.01007
0.45984	0	0.40596	-0.0035	0.42435	0.01004
0.46008	0	0.40617	-0.00382	0.42457	0.00995
0.46032	0	0.40638	-0.00412	0.42479	0.00982
0.46056	0	0.4066	-0.00441	0.42501	0.00964
0.4608	0	0.40681	-0.00469	0.42524	0.0094
0.46104	0	0.40702	-0.00495	0.42546	0.00913
0.46128	0	0.40724	-0.00518	0.42568	0.00881
0.46153	0	0.40745	-0.0054	0.4259	0.00845
0.46177	0	0.40766	-0.00558	0.42612	0.00805
0.46201	0	0.40787	-0.00574	0.42635	0.00761
0.46225	0	0.40809	-0.00587	0.42657	0.00715
0.46249	0	0.4083	-0.00596	0.42679	0.00665
0.46273	0	0.40851	-0.00602	0.42701	0.00613
0.46297	0	0.40872	-0.00604	0.42724	0.00559
0.46321	0	0.40894	-0.00602	0.42746	0.00503
0.46345	0	0.40915	-0.00597	0.42768	0.00445
0.46369	0	0.40936	-0.00588	0.4279	0.00387
0.46393	0	0.40957	-0.00575	0.42812	0.00327
0.46417	0	0.40979	-0.00557	0.42835	0.00268
0.46442	0	0.41	-0.00536	0.42857	0.00208
0.46466	0	0.41021	-0.00511	0.42879	0.00149
0.4649	0	0.41043	-0.00482	0.42901	0.000907809
0.46514	0	0.41064	-0.0045	0.42924	0.000338391
0.46538	0	0.41085	-0.00414	0.42946	-0.000214979
0.46562	0	0.41106	-0.00375	0.42968	-0.000748786
0.46586	0	0.41128	-0.00333	0.4299	-0.00126
0.4661	0	0.41149	-0.00288	0.43013	-0.00174
0.46634	0	0.4117	-0.00241	0.43035	-0.0022
0.46658	0	0.41191	-0.00191	0.43057	-0.00262
0.46682	0	0.41213	-0.0014	0.43079	-0.00301
0.46707	0	0.41234	-0.000873426	0.43101	-0.00337
0.46731	0	0.41255	-0.000336989	0.43124	-0.00368
0.46755	0	0.41276	0.000205712	0.43146	-0.00395
0.46779	0	0.41298	0.000750577	0.43168	-0.00418
0.46803	0	0.41319	0.00129	0.4319	-0.00437
0.46827	0	0.4134	0.00183	0.43213	-0.00451
0.46851	0	0.41362	0.00236	0.43235	-0.00461
0.46875	0	0.41383	0.00287	0.43257	-0.00466
0.46899	0	0.41404	0.00336	0.43279	-0.00467
0.46923	0	0.41425	0.00383	0.43302	-0.00464
0.46947	0	0.41447	0.00428	0.43324	-0.00455
0.46972	0	0.41468	0.00469	0.43346	-0.00443
0.46996	0	0.41489	0.00507	0.43368	-0.00426
0.4702	0	0.4151	0.00541	0.4339	-0.00406
0.47044	0	0.41532	0.00572	0.43413	-0.00381
0.47068	0	0.41553	0.00598	0.43435	-0.00353
0.47092	0	0.41574	0.0062	0.43457	-0.00321
0.47116	0	0.41595	0.00637	0.43479	-0.00287
0.4714	0	0.41617	0.0065	0.43502	-0.00249
0.47164	0	0.41638	0.00658	0.43524	-0.00209
0.47188	0	0.41659	0.00661	0.43546	-0.00166
0.47212	0	0.41681	0.00659	0.43568	-0.00122
0.47236	0	0.41702	0.00652	0.4359	-0.000757201
0.47261	0	0.41723	0.00641	0.43613	-0.000283675
0.47285	0	0.41744	0.00624	0.43635	0.000198918
0.47309	0	0.41766	0.00604	0.43657	0.000686952
0.47333	0	0.41787	0.00578	0.43679	0.00118
0.47357	0	0.41808	0.00549	0.43702	0.00166
0.47381	0	0.41829	0.00516	0.43724	0.00215
0.47405	0	0.41851	0.00479	0.43746	0.00262
0.47429	0	0.41872	0.00439	0.43768	0.00308
0.47453	0	0.41893	0.00396	0.43791	0.00353
0.47477	0	0.41914	0.00351	0.43813	0.00395
0.47501	0	0.41936	0.00303	0.43835	0.00436
0.47526	0	0.41957	0.00254	0.43857	0.00473
0.4755	0	0.41978	0.00203	0.43879	0.00509
0.47574	0	0.41999	0.00152	0.43902	0.00541
0.47598	0	0.42021	0.000998022	0.43924	0.00569
0.47622	0	0.42042	0.000477685	0.43946	0.00595
0.47646	0	0.42063	-3.86934e-05	0.43968	0.00616
0.4767	0	0.42085	-0.000546912	0.43991	0.00634
0.47694	0	0.42106	-0.00104	0.44013	0.00648
0.47718	0	0.42127	-0.00152	0.44035	0.00658
0.47742	0	0.42148	-0.00198	0.44057	0.00664
0.47766	0	0.4217	-0.00242	0.4408	0.00665
0.47791	0	0.42191	-0.00283	0.44102	0.00663
0.47815	0	0.42212	-0.00321	0.44124	0.00656
0.47839	0	0.42233	-0.00356	0.44146	0.00646
0.47863	0	0.42255	-0.00387	0.44168	0.00631
0.47887	0	0.42276	-0.00414	0.44191	0.00613
0.47911	0	0.42297	-0.00438	0.44213	0.00591
0.47935	0	0.42318	-0.00458	0.44235	0.00565
0.47959	0	0.4234	-0.00474	0.44257	0.00537
0.47983	0	0.42361	-0.00485	0.4428	0.00505
0.48007	0	0.42382	-0.00493	0.44302	0.0047
0.48031	0	0.42404	-0.00496	0.44324	0.00433
0.48055	0	0.42425	-0.00495	0.44346	0.00393
0.4808	0	0.42446	-0.0049	0.44368	0.00351
0.48104	0	0.42467	-0.00481	0.44391	0.00308
[truncated: 1,237 more rows]

## Sheet: Figure 3(d)
Data Corresponds to Group Delay
Face-to-Face		Side-to-Side
Frequency (GHz)	Time (ns)	Frequency (GHz)	Time (ns)
1.0495	0.51981	1.0495	0.65788
1.1485	0.50996	1.1485	0.64597
1.2475	0.49835	1.2475	0.63014
1.3465	0.48575	1.3465	0.61299
1.4455	0.47286	1.4455	0.59626
1.5445	0.46021	1.5445	0.58088
1.6435	0.44818	1.6435	0.56724
1.7425	0.43698	1.7425	0.55536
1.8415	0.42673	1.8415	0.54511
1.9405	0.41743	1.9405	0.53628
2.0395	0.40905	2.0395	0.52867
2.1385	0.40153	2.1385	0.52207
2.2375	0.39478	2.2375	0.51631
2.3365	0.38873	2.3365	0.51124
2.4355	0.38329	2.4355	0.50672
2.5345	0.37839	2.5345	0.50267
2.6335	0.37396	2.6335	0.49898
2.7325	0.36995	2.8315	0.49242
2.8315	0.36629	2.9305	0.48944
2.9305	0.36295	3.0295	0.4866
3.0295	0.35988	3.1285	0.48384
3.1285	0.35705	3.2275	0.48115
3.2275	0.35442	3.3265	0.47848
3.4255	0.34967	3.4255	0.47581
3.5245	0.34751	3.5245	0.4731
3.6235	0.34546	3.6235	0.47032
3.7225	0.34351	3.7225	0.46746
3.8215	0.34164	3.8215	0.46448
3.9205	0.33985	3.9205	0.46135
4.0195	0.33812	4.0195	0.45805
4.1185	0.33643	4.1185	0.45453
4.2175	0.33479	4.2175	0.45077
4.3165	0.33318	4.3165	0.44674
4.4155	0.3316	4.4155	0.44239
4.5145	0.33003	4.5145	0.4377
4.6135	0.32847	4.6135	0.43264
4.7125	0.32691	4.7125	0.42718
4.8115	0.32536	4.8115	0.42131
4.9105	0.32379	5.0095	0.40831
5.0095	0.32222	5.1085	0.40125
5.1085	0.32063	5.2075	0.39391
5.2075	0.31902	5.3065	0.38644
5.3065	0.31739	5.4055	0.37901
5.4055	0.31573	5.5045	0.37187
5.5045	0.31405	5.6035	0.3653
5.6035	0.31233	5.7025	0.35964
5.7025	0.31057	5.8015	0.35518
5.8015	0.30879	5.9005	0.35219
5.9005	0.30697	5.9995	0.35085
5.9995	0.30511	6.0985	0.35121
6.0985	0.30322	6.1975	0.35318
6.1975	0.3013	6.2965	0.35658
6.2965	0.29936	6.3955	0.3611
6.3955	0.2974	6.4945	0.36644
6.5935	0.29344	6.5935	0.37228
6.6925	0.29146	6.6925	0.37832
6.7915	0.2895	6.7915	0.38432
6.8905	0.28757	6.8905	0.39012
6.9895	0.28568	6.9895	0.39557
7.0885	0.28386	7.0885	0.4006
7.1875	0.28212	7.1875	0.40516
7.2865	0.28048	7.2865	0.40922
7.3855	0.27896	7.3855	0.41279
7.4845	0.27759	7.4845	0.41587
7.5835	0.27638	7.6825	0.42063
7.6825	0.27535	7.7815	0.42234
7.7815	0.27454	7.8805	0.42363
7.8805	0.27394	7.9795	0.42449
7.9795	0.27359	8.0785	0.42494
8.0785	0.27351	8.1775	0.42495
8.1775	0.2737	8.2765	0.42452
8.2765	0.27418	8.3755	0.42359
8.3755	0.27499	8.4745	0.4221
8.4745	0.27615	8.5735	0.41993
8.5735	0.2777	8.6725	0.41688
8.6725	0.27971	8.7715	0.41264
8.7715	0.28227	8.8705	0.40661
8.8705	0.28554	8.9695	0.39762
8.9695	0.28979	9.0685	0.38319
9.0685	0.29544	9.1675	0.35708
9.1675	0.30327	9.2665	0.29992
9.2665	0.3147	9.3655	0.12511
9.3655	0.33268	9.4645	-0.11
9.4645	0.36385	9.5635	-0.08
9.5635	0.42579	9.6625	-0.09642
9.6625	0.57531	9.7615	0.23509
9.8605	0.59	9.8605	0.31643
9.9595	0.62	9.9595	0.34547
10.0585	0.64081	10.0585	0.35729
10.1575	0.45266	10.1575	0.36181
10.2565	0.3796	10.2565	0.36271
10.3555	0.34483	10.3555	0.36166
10.4545	0.32577	10.4545	0.35954
10.5535	0.31421	10.5535	0.35687
10.6525	0.30662	10.6525	0.35399
10.7515	0.3013	10.7515	0.35117
10.8505	0.29735	10.8505	0.3486
10.9495	0.29424	10.9495	0.3464
11.0485	0.29168	11.0485	0.34469
11.1475	0.28946	11.1475	0.34349
11.2465	0.28745	11.3455	0.34262
11.3455	0.28556	11.4445	0.34284
11.4445	0.28374	11.5435	0.34334
11.5435	0.28193	11.6425	0.34403
11.6425	0.28012	11.7415	0.34478
11.7415	0.27826	11.8405	0.34545
11.8405	0.27636	11.9395	0.34594
12.0385	0.27239	12.0385	0.34615
12.1375	0.2703	12.1375	0.346
12.2365	0.26816	12.2365	0.34542
12.3355	0.26598	12.3355	0.34437
12.4345	0.26376	12.4345	0.34284
12.5335	0.26151	12.5335	0.34083
12.6325	0.25928	12.6325	0.33839
12.7315	0.25707	12.7315	0.33558
12.8305	0.25492	12.8305	0.3325
12.9295	0.25287	12.9295	0.32928
13.0285	0.25094	13.0285	0.3261
13.1275	0.24917	13.1275	0.32313
13.2265	0.2476	13.2265	0.3206
13.3255	0.24627	13.3255	0.31869
13.4245	0.24519	13.4245	0.31758
13.5235	0.2444	13.5235	0.31741
13.6225	0.24391	13.6225	0.31824
13.7215	0.24374	13.7215	0.32006
13.8205	0.24388	13.8205	0.32282
13.9195	0.24433	13.9195	0.32637
14.0185	0.24507	14.0185	0.33054
14.1175	0.24607	14.1175	0.33515
14.2165	0.24731	14.3155	0.34492
14.3155	0.24876	14.4145	0.34977
14.4145	0.25038	14.5135	0.35443
14.5135	0.25213	14.6125	0.3588
14.6125	0.25398	14.7115	0.36283
14.7115	0.25589	14.8105	0.36647
14.8105	0.25783	14.9095	0.36971
14.9095	0.25977	15.0085	0.37255
15.0085	0.2617	15.1075	0.37498
15.1075	0.26358	15.2065	0.37702
15.2065	0.2654	15.3055	0.37869
15.3055	0.26715	15.4045	0.38001
15.4045	0.26882	15.5035	0.38101
15.5035	0.27039	15.6025	0.38171
15.6025	0.27187	15.7015	0.38214
15.7015	0.27325	15.8005	0.38234
15.8995	0.2757	15.8995	0.38232
15.9985	0.27677	15.9985	0.38213
16.0975	0.27775	16.0975	0.38179
16.1965	0.27862	16.1965	0.38132
16.2955	0.2794	16.2955	0.38079
16.3945	0.28009	16.3945	0.38019
16.4935	0.28069	16.4935	0.37959
16.5925	0.2812	16.5925	0.37898
16.6915	0.28165	16.6915	0.37842
16.7905	0.282	16.7905	0.37792
16.8895	0.2823	16.9885	0.3772
16.9885	0.28251	17.0875	0.37703
17.0875	0.28267	17.1865	0.37697
17.1865	0.28276	17.2855	0.37706
17.2855	0.28281	17.3845	0.37728
17.3845	0.28279	17.4835	0.37763
17.4835	0.28273	17.5825	0.37812
17.5825	0.28263	17.6815	0.3787
17.6815	0.28248	17.7805	0.37939
17.7805	0.2823	17.8795	0.38014
17.8795	0.28208	17.9785	0.38096
17.9785	0.28184	18.0775	0.3818
18.0775	0.28156	18.1765	0.38268
18.1765	0.28126	18.2755	0.38354
18.2755	0.28094	18.3745	0.38439
18.3745	0.28061	18.4735	0.38519
18.4735	0.28025	18.5725	0.38595
18.5725	0.27989	18.6715	0.38664
18.6715	0.27951	18.7705	0.38726
18.7705	0.27912	18.8695	0.38779
18.8695	0.27872	18.9685	0.38824
18.9685	0.27832	19.0675	0.38858
19.0675	0.27791	19.1665	0.38883
19.1665	0.27749	19.2655	0.38897
19.2655	0.27706	19.3645	0.38903
19.4635	0.27617	19.4635	0.38897
19.5625	0.2757	19.6615	0.38857
19.6615	0.2752	19.7605	0.38824
19.7605	0.27469	19.8595	0.3878
19.8595	0.27413	19.9585	0.3873
19.9585	0.27353	20.0575	0.3867
20.0575	0.27287	20.1565	0.38603
20.1565	0.27214	20.2555	0.38528
20.2555	0.27133	20.3545	0.38447
20.3545	0.27041	20.4535	0.38357
20.4535	0.26936	20.5525	0.38262
20.5525	0.26815	20.6515	0.38159
20.6515	0.26675	20.7505	0.3805
20.7505	0.26511	20.8495	0.37933
20.8495	0.26316	20.9485	0.37808
20.9485	0.26085	21.0475	0.37674
21.0475	0.25807	21.1465	0.3753
21.1465	0.25472	21.2455	0.37374
21.2455	0.25061	21.3445	0.37205
21.3445	0.24556	21.4435	0.37018
21.4435	0.23926	21.5425	0.36814
21.5425	0.23131	21.6415	0.36585
21.6415	0.22116	21.7405	0.36329
21.7405	0.20804	21.8395	0.36041
21.8395	0.19086	21.9385	0.35709
21.9385	0.16809	22.0375	0.35329
22.0375	0.1378	22.1365	0.34886
22.1365	0.0978	22.3345	0.33753
22.2355	0.04686	22.4335	0.33018
22.3345	-0.0123	22.5325	0.32128
22.4335	-0.06807	22.6315	0.31044
22.5325	-0.09937	22.7305	0.29708
22.6315	-0.0897	22.8295	0.2805
22.7305	-0.04456	22.9285	0.25986
22.8295	0.01482	23.0275	0.23427
22.9285	0.07095	23.1265	0.20307
23.0275	0.11683	23.2255	0.16659
23.1265	0.15206	23.3245	0.12734
23.2255	0.17857	23.4235	0.09139
23.3245	0.19846	23.5225	0.06786
23.4235	0.21353	23.6215	0.06471
23.5225	0.22505	23.7205	0.08289
23.6215	0.23397	23.8195	0.11555
23.7205	0.24095	23.9185	0.15333
23.8195	0.24649	24.0175	0.18939
23.9185	0.2509	24.1165	0.22055
24.0175	0.25445	24.2155	0.24615
24.1165	0.25732	24.3145	0.26671
24.2155	0.25965	24.4135	0.28313
24.3145	0.26155	24.5125	0.29626
24.5125	0.26438	24.6115	0.30686
24.6115	0.26542	24.7105	0.31548
24.7105	0.26627	24.8095	0.32261
24.8095	0.26696	24.9085	0.32854
24.9085	0.26752	25.0075	0.33356
25.0075	0.26799	25.1065	0.33783
25.1065	0.26835	25.2055	0.34153
25.2055	0.26866	25.3045	0.34473
25.3045	0.2689	25.4035	0.34756
25.4035	0.26911	25.5025	0.35003
25.5025	0.26928	25.6015	0.35224
25.6015	0.26943	25.7005	0.3542
25.7005	0.26956	25.7995	0.35596
25.7995	0.26968	25.8985	0.35754
25.8985	0.2698	26.0965	0.36023
25.9975	0.26991	26.1955	0.36138
26.0965	0.27003	26.2945	0.36244
26.1955	0.27014	26.3935	0.36338
26.2945	0.27028	26.4925	0.36426
26.3935	0.27041	26.5915	0.36506
26.4925	0.27056	26.6905	0.36581
26.5915	0.27071	26.7895	0.3665
26.6905	0.27088	26.8885	0.36716
26.7895	0.27104	26.9875	0.36777
26.8885	0.27122	27.0865	0.36836
26.9875	0.27139	27.1855	0.36892
27.0865	0.27157	27.2845	0.36947
27.1855	0.27173	27.3835	0.36998
27.2845	0.27191	27.4825	0.37048
27.3835	0.27206	27.5815	0.37094
27.4825	0.27221	27.6805	0.37139
27.5815	0.27233	27.7795	0.3718
27.6805	0.27245	27.8785	0.37218
27.7795	0.27253	27.9775	0.37251
27.8785	0.27259	28.0765	0.3728
27.9775	0.27261	28.1755	0.37302
28.0765	0.27261	28.2745	0.37319
28.2745	0.27247	28.3735	0.37327
28.3735	0.27232	28.4725	0.37329
28.4725	0.27214	28.5715	0.37321
28.5715	0.27188	28.7695	0.37276
28.6705	0.27158	28.8685	0.3724
28.7695	0.2712	28.9675	0.37191
28.8685	0.27077	29.0665	0.37132
28.9675	0.27025	29.1655	0.37061
29.0665	0.26966	29.2645	0.36981
29.1655	0.26898	29.3635	0.36889
29.2645	0.26823	29.4625	0.36788
29.3635	0.26736	29.5615	0.36677
29.4625	0.26641	29.6605	0.36559
29.5615	0.26535	29.7595	0.36433
29.6605	0.26418	29.8585	0.36303
29.7595	0.26288	29.9575	0.3617
29.8585	0.26146	30.0565	0.36034
29.9575	0.25991	30.1555	0.35899
30.0565	0.25821	30.2545	0.35766
30.1555	0.25637	30.3535	0.35638
30.2545	0.25436	30.4525	0.35514
30.3535	0.25218	30.5515	0.354
30.4525	0.24982	30.6505	0.35293
30.5515	0.24728	30.7495	0.35197
30.6505	0.24454	30.8485	0.3511
30.7495	0.2416	30.9475	0.35034
30.8485	0.23844	31.0465	0.34966
30.9475	0.23507	31.1455	0.34908
31.0465	0.23148	31.2445	0.34856
31.1455	0.22769	31.3435	0.34809
31.2445	0.2237	31.5415	0.34718
31.3435	0.21953	31.6405	0.34669
31.4425	0.21521	31.7395	0.34616
31.5415	0.2108	31.8385	0.34553
31.6405	0.20633	31.9375	0.34481
31.7395	0.2019	32.0365	0.34396
31.8385	0.19758	32.1355	0.34296
31.9375	0.1935	32.2345	0.34183
32.0365	0.18974	32.3335	0.34055
32.1355	0.18644	32.4325	0.33912
32.3335	0.18169	32.5315	0.33756
32.4325	0.18041	32.6305	0.33591
32.5315	0.17993	32.7295	0.33418
32.6305	0.18029	32.8285	0.33242
32.7295	0.18145	32.9275	0.33067
32.8285	0.18335	33.0265	0.32901
32.9275	0.18589	33.1255	0.32747
33.0265	0.189	33.2245	0.32612
33.1255	0.19254	33.3235	0.32501
33.2245	0.19639	33.4225	0.32421
33.3235	0.20044	33.5215	0.32374
33.4225	0.20461	33.6205	0.32362
33.5215	0.20879	33.7195	0.32385
33.6205	0.21292	33.8185	0.32446
33.7195	0.21695	33.9175	0.32538
33.8185	0.22086	34.0165	0.32659
33.9175	0.22459	34.1155	0.32805
34.0165	0.22814	34.2145	0.3297
34.1155	0.2315	34.3135	0.33146
34.2145	0.23466	34.4125	0.33329
34.3135	0.23763	34.6105	0.33697
34.4125	0.24039	34.7095	0.33871
34.5115	0.24298	34.8085	0.34033
34.6105	0.24538	34.9075	0.34185
34.7095	0.24761	35.0065	0.34321
34.8085	0.24966	35.1055	0.34441
34.9075	0.25157	35.2045	0.34545
35.0065	0.25332	35.3035	0.34637
35.1055	0.25493	35.4025	0.34713
35.2045	0.25639	35.5015	0.34777
35.3035	0.25774	35.6005	0.34829
35.4025	0.25895	35.6995	0.34876
35.5015	0.26005	35.7985	0.34915
35.6005	0.26102	35.8975	0.3495
35.6995	0.2619	35.9965	0.34981
35.7985	0.26266	36.0955	0.35016
35.8975	0.26332	36.1945	0.3505
35.9965	0.26387	36.2935	0.35088
36.0955	0.26435	36.3925	0.35129
36.1945	0.26472	36.4915	0.35177
36.2935	0.265	36.5905	0.35229
36.3925	0.26518	36.6895	0.35286
36.4915	0.2653	36.7885	0.35346
36.6895	0.26527	36.8875	0.35412
36.7885	0.26512	36.9865	0.35479
36.8875	0.26493	37.0855	0.35547
36.9865	0.26465	37.1845	0.35614
37.0855	0.26431	37.2835	0.35682
37.1845	0.26389	37.4815	0.35805
37.2835	0.26343	37.5805	0.35858
37.3825	0.2629	37.6795	0.35907
37.4815	0.26232	37.7785	0.35947
37.5805	0.26168	37.8775	0.3598
37.6795	0.26102	37.9765	0.36004
37.7785	0.26031	38.0755	0.36023
37.8775	0.25957	38.1745	0.36033
37.9765	0.25879	38.2735	0.36035
38.0755	0.25801	38.3725	0.36035
38.1745	0.25721	38.4715	0.36028
38.2735	0.25639	38.5705	0.36019
38.3725	0.25558	38.6695	0.36006
38.4715	0.25478	38.7685	0.35995
38.5705	0.25398	38.8675	0.35985
38.6695	0.25319	38.9665	0.35977
38.7685	0.25243	39.0655	0.35973
38.8675	0.2517	39.1645	0.35977
38.9665	0.251	39.2635	0.35986
39.0655	0.25032	39.3625	0.36003
39.1645	0.24969	39.4615	0.36027
39.2635	0.24909	39.5605	0.36063
39.3625	0.24853	39.6595	0.36107
39.4615	0.24799	39.7585	0.36159
39.5605	0.24751	39.8575	0.36218
39.6595	0.24705	39.9565	0.36287
39.7585	0.24661	40.0555	0.36361
39.8575	0.24618	40.2535	0.36524
39.9565	0.24579	40.3525	0.36612
40.0555	0.24539	40.4515	0.36702
40.1545	0.245	40.5505	0.36792
40.2535	0.24459	40.6495	0.3688
40.3525	0.24419	40.7485	0.3697
40.5505	0.2433	40.8475	0.37056
40.6495	0.2428	40.9465	0.3714
40.7485	0.24229	41.0455	0.37219
40.8475	0.24172	41.1445	0.37297
40.9465	0.24111	41.2435	0.37369
41.0455	0.24044	41.3425	0.37437
41.1445	0.23974	41.4415	0.375
41.2435	0.239	41.5405	0.37561
41.3425	0.23821	41.6395	0.37616
41.4415	0.23737	41.7385	0.37667
41.5405	0.23652	41.8375	0.37713
41.6395	0.23565	41.9365	0.37757
41.7385	0.23476	42.0355	0.37796
41.8375	0.23386	42.1345	0.37831
41.9365	0.233	42.2335	0.37861
42.0355	0.23215	42.3325	0.3789
42.1345	0.23135	42.4315	0.37913
42.2335	0.23059	42.5305	0.37929
42.3325	0.22993	42.6295	0.37944
42.4315	0.22934	42.7285	0.37953
42.5305	0.22884	42.9265	0.37949
42.6295	0.22846	43.0255	0.37939
42.7285	0.22819	43.1245	0.3792
42.8275	0.22803	43.2235	0.37892
42.9265	0.22799	43.3225	0.37853
43.0255	0.22809	43.4215	0.37806
43.1245	0.22829	43.5205	0.37747
43.2235	0.22859	43.6195	0.37675
43.3225	0.22898	43.7185	0.3759
43.4215	0.22947	43.8175	0.37493
43.5205	0.23002	43.9165	0.37382
43.6195	0.23063	44.0155	0.37256
43.7185	0.23126	44.1145	0.37114
43.8175	0.23193	44.2135	0.36961
43.9165	0.2326	44.3125	0.36792
44.0155	0.23326	44.4115	0.36609
44.1145	0.23389	44.5105	0.36413
44.2135	0.23451	44.6095	0.36207
44.3125	0.23508	44.7085	0.35991
44.4115	0.23561	44.8075	0.35767
44.5105	0.23608	44.9065	0.35537
44.6095	0.23652	45.0055	0.35308
44.7085	0.23691	45.1045	0.35078
44.9065	0.23755	45.2035	0.34852
45.0055	0.23785	45.3025	0.34633
45.1045	0.23811	45.4015	0.34427
45.2035	0.23838	45.5995	0.34059
45.3025	0.23865	45.6985	0.339
45.4015	0.23896	45.7975	0.33765
45.5005	0.2393	45.8965	0.3365
45.5995	0.2397	45.9955	0.33556
45.6985	0.24017	46.0945	0.33482
45.7975	0.24073	46.1935	0.33429
45.8965	0.24138	46.2925	0.33393
45.9955	0.24214	46.3915	0.33373
46.0945	0.24301	46.4905	0.3337
46.1935	0.24401	46.5895	0.33378
46.2925	0.24512	46.6885	0.33399
46.3915	0.24634	46.7875	0.33431
46.4905	0.24769	46.8865	0.33478
46.5895	0.24914	46.9855	0.33536
46.6885	0.25069	47.0845	0.33608
46.7875	0.25232	47.1835	0.33695
46.8865	0.25404	47.2825	0.33802
46.9855	0.25581	47.3815	0.33929
47.0845	0.25764	47.4805	0.34077
47.1835	0.25948	47.5795	0.34247
47.2825	0.26137	47.6785	0.34444
47.3815	0.26325	47.7775	0.34664
47.4805	0.26513	47.8765	0.34908
47.5795	0.26697	47.9755	0.35173
47.6785	0.26881	48.0745	0.3546
47.7775	0.27061	48.1735	0.35763
47.8765	0.27236	48.2725	0.3608
47.9755	0.27404	48.3715	0.36406
48.0745	0.27569	48.5695	0.37077
48.1735	0.27727	48.6685	0.37413
48.2725	0.27877	48.7675	0.37744
48.3715	0.2802	48.8665	0.38071
48.4705	0.28158	48.9655	0.38388
48.5695	0.28287	49.0645	0.38694
48.7675	0.28522	49.1635	0.38986
48.8665	0.2863	49.2625	0.39267
48.9655	0.28729	49.3615	0.39531
49.0645	0.2882	49.4605	0.3978
49.1635	0.28902	49.5595	0.40012
49.2625	0.2898	49.6585	0.40231
49.3615	0.29048	49.7575	0.40432
49.4605	0.2911	49.8565	0.40617
49.5595	0.29162	49.9555	0.40786
49.6585	0.2921	50.0545	0.40942
49.7575	0.29249	50.1535	0.41081
49.8565	0.29281	50.2525	0.41206
49.9555	0.29304	50.3515	0.41316
50.0545	0.29322	50.4505	0.41415
50.1535	0.29332	50.5495	0.41499
50.2525	0.29334	50.6485	0.41568
50.3515	0.29327	50.7475	0.41629
50.4505	0.29315	50.8465	0.41676
50.5495	0.29294	51.0445	0.41734
50.6485	0.29263	51.1435	0.41749
50.7475	0.29227	51.2425	0.41752
50.8465	0.29181	51.3415	0.41744
50.9455	0.29126	51.4405	0.41726
51.0445	0.29061	51.5395	0.41701
51.1435	0.28988	51.6385	0.41666
51.2425	0.28904	51.7375	0.41622
51.3415	0.28809	51.8365	0.41568
51.4405	0.28702	51.9355	0.41509
51.5395	0.28585	52.0345	0.4144
51.6385	0.28454	52.1335	0.41365
51.7375	0.28309	52.2325	0.41281
51.8365	0.28147	52.3315	0.41193
51.9355	0.27972	52.4305	0.41098
52.0345	0.27778	52.5295	0.40998
52.2325	0.27329	52.6285	0.40891
52.3315	0.27072	52.7275	0.40783
52.4305	0.26789	52.8265	0.40669
52.5295	0.26479	52.9255	0.40552
52.6285	0.26137	53.0245	0.40431
52.7275	0.25765	53.1235	0.4031
52.8265	0.25355	53.2225	0.40187
52.9255	0.24907	53.3215	0.40062
53.0245	0.24417	53.5195	0.39811
53.1235	0.23885	53.6185	0.39684
53.2225	0.23309	53.7175	0.39557
53.3215	0.22688	53.8165	0.39428
53.4205	0.22026	53.9155	0.393
53.5195	0.2133	54.0145	0.39169
53.6185	0.20609	54.1135	0.39033
53.7175	0.19877	54.2125	0.38891
53.8165	0.19156	54.3115	0.38744
53.9155	0.18474	54.4105	0.38586
54.0145	0.1786	54.5095	0.38413
54.1135	0.1735	54.6085	0.38221
54.2125	0.16973	54.7075	0.3801
54.3115	0.16758	54.8065	0.3777
54.4105	0.16717	54.9055	0.37494
54.5095	0.16855	55.0045	0.37179
54.6085	0.17158	55.1035	0.36814
54.7075	0.17605	55.2025	0.36391
54.8065	0.18165	55.3015	0.359
54.9055	0.18803	55.4005	0.35336
55.0045	0.19489	55.4995	0.34686
55.1035	0.20195	55.5985	0.33946
55.2025	0.20898	55.6975	0.33113
55.3015	0.21581	55.7965	0.32197
55.4005	0.22235	55.8955	0.3121
55.4995	0.22851	55.9945	0.30187
55.5985	0.23426	56.1925	0.28258
55.6975	0.23959	56.2915	0.27508
55.7965	0.24452	56.3905	0.27016
55.8955	0.24906	56.4895	0.26849
55.9945	0.25324	56.5885	0.27044
56.0935	0.25707	56.6875	0.27584
56.1925	0.2606	56.7865	0.28416
56.2915	0.26385	56.8855	0.29458
56.3905	0.26684	56.9845	0.30624
56.4895	0.26959	57.0835	0.31831
56.6875	0.2745	57.1825	0.3302
56.7865	0.27669	57.2815	0.34146
56.8855	0.2787	57.3805	0.35189
56.9845	0.2806	57.4795	0.36132
57.0835	0.28235	57.5785	0.36977
57.1825	0.28397	57.6775	0.37723
57.2815	0.28548	57.7765	0.38381
57.3805	0.2869	57.8755	0.38956
57.4795	0.28822	57.9745	0.39457
57.5785	0.28944	58.0735	0.39889
57.6775	0.29057	58.1725	0.40265
57.7765	0.29164	58.2715	0.40586
57.8755	0.29262	58.3705	0.4086
57.9745	0.29353	58.4695	0.41091
58.0735	0.29436	58.5685	0.41287
58.1725	0.29515	58.6675	0.41448
58.2715	0.29586	58.7665	0.41577
58.3705	0.2965	58.8655	0.41682
58.4695	0.29708	59.0635	0.41818
58.5685	0.29762	59.1625	0.41853
58.6675	0.29809	59.2615	0.41874
58.7665	0.29849	59.3605	0.41877
58.8655	0.29886	59.4595	0.41867
58.9645	0.29916	59.5585	0.41842
59.0635	0.2994	59.6575	0.4181
59.1625	0.29958	59.7565	0.41768
59.2615	0.29973	59.8555	0.41719
59.3605	0.2998	59.9545	0.41663
59.4595	0.29982	60.0535	0.41606
59.5585	0.29977	60.1525	0.41546
59.6575	0.29968	60.2515	0.41485
59.7565	0.29952	60.3505	0.41424
59.8555	0.2993	60.4495	0.41369
59.9545	0.29899	60.5485	0.41316
60.1525	0.2982	60.6475	0.41268
60.2515	0.29769	60.7465	0.41225
60.3505	0.29707	60.8455	0.41191
60.4495	0.29639	60.9445	0.41164
60.5485	0.29561	61.0435	0.41145
60.6475	0.29472	61.1425	0.41133
60.7465	0.2937	61.2415	0.41132
60.8455	0.29258	61.4395	0.41148
60.9445	0.29131	61.5385	0.41165
61.0435	0.2899	61.6375	0.41191
61.1425	0.28831	61.7365	0.4122
61.2415	0.28657	61.8355	0.41253
61.3405	0.28461	61.9345	0.41287
61.4395	0.28244	62.0335	0.41326
61.5385	0.28001	62.1325	0.41364
61.6375	0.27734	62.2315	0.41402
61.7365	0.27437	62.3305	0.41437
61.8355	0.27108	62.4295	0.41474
61.9345	0.26744	62.5285	0.41508
62.0335	0.26345	62.6275	0.41539
62.1325	0.25906	62.7265	0.41567
62.2315	0.25426	62.8255	0.41594
62.3305	0.24906	62.9245	0.41618
62.4295	0.24349	63.0235	0.41639
62.5285	0.23757	63.1225	0.4166
62.6275	0.23139	63.2215	0.41679
62.7265	0.22505	63.3205	0.41697
62.8255	0.21877	63.4195	0.41714
62.9245	0.21272	63.5185	0.41734
63.0235	0.20718	63.6175	0.41754
63.1225	0.20247	63.8155	0.418
63.2215	0.19886	63.9145	0.41829
63.3205	0.19661	64.0135	0.41859
63.4195	0.1959	64.1125	0.41896
63.5185	0.19683	64.2115	0.41935
63.6175	0.19934	64.3105	0.41978
63.7165	0.20326	64.4095	0.42024
63.8155	0.20836	64.5085	0.42073
64.0135	0.22096	64.6075	0.42124
64.1125	0.22788	64.7065	0.42177
64.2115	0.23487	64.8055	0.42227
64.3105	0.24176	64.9045	0.42284
64.4095	0.2484	65.0035	0.42335
64.5085	0.25473	65.1025	0.42384
64.6075	0.26067	65.2015	0.42429
64.7065	0.2662	65.3005	0.42468
64.8055	0.27131	65.3995	0.425
64.9045	0.27605	65.4985	0.42524
65.0035	0.28039	65.5975	0.42535
65.1025	0.28437	65.6965	0.42542
65.2015	0.28802	65.7955	0.42535
65.3005	0.29137	65.8945	0.42514
65.3995	0.29443	65.9935	0.42479
65.4985	0.29724	66.1915	0.42367
65.5975	0.29979	66.2905	0.42287
65.6965	0.30218	66.3895	0.42189
65.7955	0.30435	66.4885	0.42083
65.8945	0.30634	66.5875	0.41959
65.9935	0.30818	66.6865	0.41821
66.0925	0.30987	66.7855	0.41671
66.1915	0.31143	66.8845	0.41511
66.2905	0.31286	66.9835	0.41344
66.3895	0.31416	67.0825	0.41169
66.4885	0.3154	67.1815	0.41
66.5875	0.31652	67.2805	0.40832
66.6865	0.31754	67.3795	0.40672
66.7855	0.31849	67.4785	0.40525
66.8845	0.31935	67.5775	0.40395
66.9835	0.32013	67.6765	0.40289
67.0825	0.32082	67.7755	0.40209
67.1815	0.32148	67.8745	0.40156
67.2805	0.32206	67.9735	0.40143
67.4785	0.32301	68.0725	0.40162
67.5775	0.3234	68.1715	0.40215
67.6765	0.32372	68.2705	0.40302
67.7755	0.32398	68.3695	0.40421
67.8745	0.32416	68.4685	0.40568
67.9735	0.32432	68.6665	0.40928
68.0725	0.3244	68.7655	0.41138
68.1715	0.32442	68.8645	0.41356
68.2705	0.32438	68.9635	0.41579
68.3695	0.32427	69.0625	0.41805
68.4685	0.3241	69.1615	0.42029
68.5675	0.32386	69.2605	0.42249
68.6665	0.32352	69.3595	0.42461
68.7655	0.32317	69.4585	0.42661
68.8645	0.32272	69.5575	0.42857
68.9635	0.32219	69.6565	0.43039
69.0625	0.32158	69.7555	0.4321
69.1615	0.32089	69.8545	0.43369
69.2605	0.32011	69.9535	0.43518
69.3595	0.31924	70.0525	0.43657
69.4585	0.31826	70.1515	0.43787
69.5575	0.31723	70.2505	0.43906
69.6565	0.31607	70.3495	0.44025
69.7555	0.31481	70.4485	0.44136
69.8545	0.31344	70.5475	0.44243
69.9535	0.31197	70.6465	0.44349
70.0525	0.31038	70.7455	0.44454
70.1515	0.30869	70.8445	0.44561
70.2505	0.30686	71.0425	0.44778
70.3495	0.30496	71.1415	0.44899
70.4485	0.30294	71.2405	0.45021
70.6465	0.29862	71.3395	0.4515
70.7455	0.29634	71.4385	0.45285
70.8445	0.29401	71.5375	0.45427
70.9435	0.29163	71.6365	0.45576
71.0425	0.28923	71.7355	0.45727
71.1415	0.28689	71.8345	0.45892
71.2405	0.28458	71.9335	0.46059
71.3395	0.28236	72.0325	0.4623
71.4385	0.28028	72.1315	0.46406
71.5375	0.27837	72.2305	0.46584
71.6365	0.27668	72.3295	0.46765
71.7355	0.27522	72.4285	0.46948
71.8345	0.2741	72.5275	0.47127
71.9335	0.27328	72.6265	0.47313
72.0325	0.27279	72.7255	0.47494
72.1315	0.27265	72.8245	0.47673
72.2305	0.27286	72.9235	0.47849
72.3295	0.2734	73.1215	0.4819
72.4285	0.27426	73.2205	0.48354
72.5275	0.27537	73.3195	0.48509
72.6265	0.27677	73.4185	0.48666
72.7255	0.27835	73.5175	0.48814
72.8245	0.28008	73.6165	0.48955
72.9235	0.28192	73.7155	0.4909
73.0225	0.28382	73.8145	0.49219
73.1215	0.28575	73.9135	0.49341
73.2205	0.28766	74.0125	0.49456
73.3195	0.2895	74.1115	0.4956
73.4185	0.29131	74.2105	0.49664
73.5175	0.29299	74.3095	0.49757
73.6165	0.29454	74.4085	0.49843
73.7155	0.29594	74.5075	0.49922
73.8145	0.29719	74.6065	0.49993
73.9135	0.29826	74.7055	0.50056
74.1115	0.29984	74.8045	0.5011
74.2105	0.30038	74.9035	0.50153
74.3095	0.30069	75.0025	0.50195
74.4085	0.30081	75.2005	0.50244
74.5075	0.30072	75.2995	0.50253
74.6065	0.30043	75.3985	0.50253
74.7055	0.29994	75.4975	0.50241
74.8045	0.29925	75.5965	0.50213
74.9035	0.29834	75.6955	0.5018
75.0025	0.2973	75.7945	0.50128
75.1015	0.29606	75.8935	0.50061
75.2005	0.29467	75.9925	0.49976
75.2995	0.29313	76.0915	0.49871
75.3985	0.29148	76.1905	0.49744
75.4975	0.28975	76.2895	0.49592
75.5965	0.28794	76.3885	0.49408
75.6955	0.28618	76.4875	0.49198
75.7945	0.28443	76.5865	0.48946
75.8935	0.28279	76.6855	0.4865
75.9925	0.28129	76.7845	0.48303
76.0915	0.28001	76.8835	0.47897
76.1905	0.279	76.9825	0.47421
76.2895	0.27832	77.1805	0.46212
76.3885	0.27798	77.2795	0.45461
76.4875	0.2781	77.3785	0.44588
76.5865	0.27862	77.4775	0.43586
76.6855	0.27958	77.5765	0.42453
76.7845	0.28096	77.6755	0.41197
76.8835	0.28276	77.7745	0.39845
76.9825	0.28492	77.8735	0.38455
77.0815	0.28741	77.9725	0.37116
77.1805	0.29016	78.0715	0.35962
77.2795	0.29316	78.1705	0.35126
77.3785	0.29632	78.2695	0.3474
77.5765	0.3029	78.3685	0.34875
77.6755	0.30625	78.4675	0.35522
77.7745	0.30957	78.5665	0.36596
77.8735	0.31285	78.6655	0.37963
77.9725	0.31602	78.7645	0.39479
78.0715	0.31915	78.8635	0.41034
78.1705	0.32214	78.9625	0.42533
78.2695	0.32502	79.0615	0.43931
78.3685	0.32776	79.1605	0.45202
78.4675	0.33039	79.2595	0.46343
78.5665	0.33288	79.3585	0.47358
78.6655	0.33524	79.4575	0.48255
78.7645	0.33745	79.6555	0.49766
78.8635	0.33959	79.7545	0.50398
78.9625	0.34158	79.8535	0.50965
79.0615	0.34346	79.9525	0.51475
79.1605	0.34524	80.0515	0.51937
79.2595	0.3469	80.1505	0.52358
79.3585	0.34847	80.2495	0.5274
79.4575	0.34992	80.3485	0.531
79.5565	0.35133	80.4475	0.53431
79.6555	0.35263	80.5465	0.53738
79.7545	0.35385	80.6455	0.54027
79.8535	0.35499	80.7445	0.54299
79.9525	0.35606	80.8435	0.54556
80.0515	0.35705	80.9425	0.548
80.1505	0.35798	81.0415	0.55029
80.2495	0.35882	81.1405	0.55256
80.3485	0.35965	81.2395	0.5547
80.5465	0.36107	81.3385	0.55677
80.6455	0.36169	81.5365	0.5607
80.7445	0.36226	81.6355	0.56258
80.8435	0.36277	81.7345	0.56441
80.9425	0.36323	81.8335	0.56615
81.0415	0.3636	81.9325	0.56793
81.1405	0.36398	82.0315	0.56964
81.2395	0.36427	82.1305	0.57131
81.3385	0.36451	82.2295	0.57296
81.4375	0.36469	82.3285	0.57457
81.5365	0.36481	82.4275	0.57616
81.6355	0.36488	82.5265	0.57773
81.7345	0.36489	82.6255	0.57923
81.8335	0.36481	82.7245	0.5808
81.9325	0.36472	82.8235	0.58231
82.0315	0.36454	82.9225	0.5838
82.1305	0.36429	83.0215	0.58528
82.2295	0.36396	83.2195	0.58819
82.3285	0.36357	83.3185	0.58963
82.4275	0.3631	83.4175	0.59101
82.5265	0.36254	83.5165	0.59248
82.6255	0.36188	83.6155	0.59389
82.7245	0.36118	83.7145	0.59529
82.8235	0.36037	83.8135	0.59668
82.9225	0.35945	83.9125	0.59807
83.0215	0.35844	84.0115	0.59945
83.1205	0.35733	84.1105	0.60078
83.3185	0.35479	84.2095	0.60219
83.4175	0.35333	84.3085	0.60355
83.5165	0.35181	84.4075	0.60491
83.6155	0.35017	84.5065	0.60627
83.7145	0.34842	84.6055	0.60762
83.8135	0.34658	84.7045	0.60896
83.9125	0.34465	84.9025	0.6116
84.0115	0.34266	85.0015	0.61298
84.1105	0.34058	85.1005	0.61431
84.2095	0.33853	85.1995	0.61564
84.3085	0.33646	85.2985	0.61697
84.4075	0.33442	85.3975	0.61829
84.5065	0.33244	85.4965	0.61961
84.6055	0.33059	85.5955	0.62092
84.7045	0.32889	85.6945	0.62218
84.8035	0.3274	85.7935	0.62353
84.9025	0.32615	85.8925	0.62483
85.0015	0.32525	85.9915	0.62612
85.1005	0.32466	86.0905	0.62741
85.1995	0.32445	86.1895	0.62869
85.2985	0.32463	86.2885	0.62997
85.3975	0.32523	86.3875	0.63123
85.4965	0.32623	86.5855	0.63374
85.5955	0.32762	86.6845	0.63498
85.6945	0.32936	86.7835	0.63621
85.7935	0.33148	86.8825	0.63742
85.8925	0.33387	86.9815	0.63863
85.9915	0.33651	87.0805	0.63982
86.0905	0.33935	87.1795	0.641
86.2885	0.34544	87.2785	0.64211
86.3875	0.34861	87.3775	0.64331
86.4865	0.35177	87.4765	0.64444
86.5855	0.35499	87.5755	0.64555
86.6845	0.35815	87.6745	0.64665
86.7835	0.36126	87.7735	0.64773
86.8825	0.36429	87.8725	0.64879
86.9815	0.36725	88.0705	0.65085
87.0805	0.37011	88.1695	0.65185
87.1795	0.37288	88.2685	0.65282
87.2785	0.37551	88.3675	0.65378
87.3775	0.37811	88.4665	0.65472
87.4765	0.38057	88.5655	0.65563
87.5755	0.38293	88.6645	0.65653
87.6745	0.38519	88.7635	0.65735
87.7735	0.38736	88.8625	0.65826
87.8725	0.38944	88.9615	0.65909
87.9715	0.39141	89.0605	0.6599
88.0705	0.39335	89.1595	0.6607
88.1695	0.39519	89.2585	0.66147
88.2685	0.39695	89.3575	0.66223
88.3675	0.39865	89.4565	0.66297
88.4665	0.40028	89.6545	0.6644
88.5655	0.40185	89.7535	0.6651
88.6645	0.40336	89.8525	0.66578
88.7635	0.40479	89.9515	0.66645
88.9615	0.4076	90.0505	0.6671
89.0605	0.40893	90.1495	0.66775
89.1595	0.41021	90.2485	0.66838
89.2585	0.41146	90.3475	0.66896
89.3575	0.41267	90.4465	0.66963
89.4565	0.41385	90.5455	0.67024
89.5555	0.41497	90.6445	0.67085
89.6545	0.41613	90.7435	0.67145
89.7535	0.41723	90.8425	0.67204
89.8525	0.4183	90.9415	0.67263
89.9515	0.41935	91.1395	0.67376
90.0505	0.42038	91.2385	0.67439
90.1495	0.42139	91.3375	0.67497
90.2485	0.42239	91.4365	0.67555
90.3475	0.42333	91.5355	0.67613
90.4465	0.42433	91.6345	0.67671
90.5455	0.42528	91.7335	0.67729
90.6445	0.42621	91.8325	0.67781
90.7435	0.42713	91.9315	0.67844
90.8425	0.42804	92.0305	0.67902
90.9415	0.42895	92.1295	0.67959
91.0405	0.42984	92.2285	0.68017
91.1395	0.43069	92.3275	0.68074
91.3375	0.43246	92.4265	0.68132
91.4365	0.43332	92.6245	0.6824
91.5355	0.43417	92.7235	0.68302
91.6345	0.43502	92.8225	0.68359
91.7335	0.43586	92.9215	0.68415
91.8325	0.43666	93.0205	0.68471
91.9315	0.43753	93.1195	0.68527
92.0305	0.43835	93.2185	0.68582
92.1295	0.43917	93.3175	0.68636
92.2285	0.43999	93.4165	0.68685
92.3275	0.4408	93.5155	0.68744
92.4265	0.44161	93.6145	0.68797
92.5255	0.44241	93.7135	0.6885
92.6245	0.44318	93.8125	0.68902
92.7235	0.44401	94.0105	0.69003
92.8225	0.4448	94.1095	0.69052
92.9215	0.44559	94.2085	0.69096
93.0205	0.44637	94.3075	0.69149
93.1195	0.44715	94.4065	0.69196
93.2185	0.44793	94.5055	0.69242
93.3175	0.4487	94.6045	0.69287
93.4165	0.44943	94.7035	0.69331
93.6145	0.45097	94.8025	0.69374
93.7135	0.45172	94.9015	0.69416
93.8125	0.45246	95.0005	0.69452
93.9115	0.45319	95.0995	0.69497
94.0105	0.45392	95.1985	0.69536
94.1095	0.45464	95.2975	0.69574
94.2085	0.45532	95.4955	0.69646
94.3075	0.45606	95.5945	0.6968
94.4065	0.45675	95.6935	0.69714
94.5055	0.45744	95.7925	0.6974
94.6045	0.45811	95.8915	0.69777
94.7035	0.45878	95.9905	0.69807
94.8025	0.45944	96.0895	0.69836
94.9015	0.46008	96.1885	0.69864
95.0005	0.46068	96.2875	0.6989
95.0995	0.46134	96.3865	0.69916
95.1985	0.46196	96.4855	0.69935
95.2975	0.46256	96.5845	0.69964
95.3965	0.46315	96.6835	0.69986
95.4955	0.46374	96.8815	0.70028
95.5945	0.46431	96.9805	0.70047
95.7925	0.46538	97.0795	0.70065
95.8915	0.46595	97.1785	0.70083
95.9905	0.46648	97.2775	0.70094
96.0895	0.467	97.3765	0.70114
96.1885	0.46752	97.4755	0.70129
96.2875	0.46802	97.5745	0.70143
96.3865	0.46851	97.6735	0.70156
96.4855	0.46896	97.7725	0.70168
96.5845	0.46948	97.8715	0.70179
96.6835	0.46996	97.9705	0.7019
96.7825	0.47043	98.0695	0.70194
96.8815	0.47089	98.1685	0.70209
96.9805	0.47136	98.3665	0.70226
97.0795	0.47182	98.4655	0.70233
97.1785	0.47227	98.5645	0.7024
97.2775	0.47269	98.6635	0.70246
97.3765	0.47319	98.7625	0.70252
97.4755	0.47365	98.8615	0.70251
97.5745	0.47411	98.9605	0.70261
97.6735	0.47457	99.0595	0.70266
97.8715	0.4755	99.1585	0.70269
97.9705	0.47597	99.2575	0.70273
98.0695	0.47641	99.3565	0.70276
98.1685	0.47692	99.4555	0.70278
98.2675	0.47741	99.5545	0.70281
98.3665	0.4779	99.7525	0.70284
98.4655	0.47839	99.8515	0.70286
98.5645	0.47889	99.9505	0.70287
98.6635	0.4794
98.7625	0.4799
98.8615	0.48038
98.9605	0.48093
99.0595	0.48145
99.1585	0.48197
99.2575	0.48248
99.3565	0.483
99.4555	0.48352
99.5545	0.48403
99.6535	0.48449
99.7525	0.48503
99.9505	0.486

## Sheet: Figure 3(e)
Data Corresponds to Isolation
Face-to-Face		Side-to-Side
Frequency (GHz)	Isolation (dB)	Frequency (GHz)	Isolation (dB)
1	-32.3428	1	-40.842
1.099	-31.9014	1.099	-40.2102
1.198	-31.4016	1.198	-39.5065
1.297	-30.8551	1.297	-38.7476
1.396	-30.275	1.396	-37.9509
1.495	-29.6741	1.495	-37.1331
1.594	-29.0635	1.594	-36.3085
1.693	-28.453	1.693	-35.489
1.792	-27.85	1.792	-34.6838
1.891	-27.2605	1.891	-33.8996
1.99	-26.6887	1.99	-33.1416
2.089	-26.1376	2.089	-32.4131
2.188	-25.6092	2.188	-31.7166
2.287	-25.1049	2.287	-31.0534
2.386	-24.6254	2.386	-30.4244
2.485	-24.1709	2.485	-29.83
2.584	-23.7417	2.584	-29.2702
2.683	-23.3374	2.683	-28.745
2.782	-22.9577	2.782	-28.254
2.881	-22.6022	2.881	-27.7968
2.98	-22.2705	2.98	-27.373
3.079	-21.9621	3.079	-26.982
3.178	-21.6764	3.178	-26.6233
3.277	-21.413	3.277	-26.2965
3.376	-21.1713	3.376	-26.001
3.475	-20.9508	3.475	-25.7363
3.574	-20.7511	3.574	-25.5018
3.673	-20.5718	3.673	-25.2972
3.772	-20.4123	3.772	-25.1219
3.871	-20.2723	3.871	-24.9754
3.97	-20.1515	3.97	-24.8573
4.069	-20.0494	4.069	-24.7669
4.168	-19.9658	4.168	-24.7038
4.267	-19.9002	4.267	-24.6674
4.366	-19.8526	4.366	-24.657
4.465	-19.8224	4.465	-24.6719
4.564	-19.8095	4.564	-24.7112
4.663	-19.8137	4.663	-24.7739
4.762	-19.8346	4.762	-24.8591
4.861	-19.8721	4.861	-24.9653
4.96	-19.926	4.96	-25.091
5.059	-19.996	5.059	-25.2344
5.158	-20.0819	5.158	-25.3935
5.257	-20.1835	5.257	-25.5659
5.356	-20.3007	5.356	-25.749
5.455	-20.4332	5.455	-25.9397
5.554	-20.5808	5.554	-26.1348
5.653	-20.7432	5.653	-26.3309
5.752	-20.9203	5.752	-26.5244
5.851	-21.1119	5.851	-26.7119
5.95	-21.3177	5.95	-26.8902
6.049	-21.5373	6.049	-27.0564
6.148	-21.7707	6.148	-27.2084
6.247	-22.0174	6.247	-27.345
6.346	-22.2772	6.346	-27.4658
6.445	-22.5498	6.445	-27.5716
6.544	-22.8348	6.544	-27.6641
6.643	-23.1321	6.643	-27.7458
6.742	-23.4412	6.742	-27.8201
6.841	-23.7618	6.841	-27.891
6.94	-24.0938	6.94	-27.9626
7.039	-24.4369	7.039	-28.0395
7.138	-24.7909	7.138	-28.1259
7.237	-25.1557	7.237	-28.2264
7.336	-25.5315	7.336	-28.3451
7.435	-25.9182	7.435	-28.486
7.534	-26.3164	7.534	-28.6532
7.633	-26.7264	7.633	-28.8503
7.732	-27.1491	7.732	-29.0813
7.831	-27.5856	7.831	-29.3499
7.93	-28.0373	7.93	-29.66
8.029	-28.506	8.029	-30.016
8.128	-28.994	8.128	-30.4224
8.227	-29.5042	8.227	-30.8846
8.326	-30.0401	8.326	-31.4089
8.425	-30.6061	8.425	-32.0026
8.524	-31.2073	8.524	-32.6749
8.623	-31.8505	8.623	-33.4376
8.722	-32.5435	8.722	-34.3058
8.821	-33.2966	8.821	-35.3
8.92	-34.1227	8.92	-36.4486
9.019	-35.0386	9.019	-37.7933
9.118	-36.0668	9.118	-39.3983
9.217	-37.2385	9.217	-41.3708
9.316	-38.5988	9.316	-43.9106
9.415	-40.2154	9.415	-47.4618
9.514	-42.1975	9.514	-53.4099
9.613	-44.7298	9.613	-81.0202
9.712	-48.1197	9.712	-54.437
9.811	-52.416	9.811	-48.3872
9.91	-53.2772	9.91	-44.9841
10.009	-49.075	10.009	-42.6534
10.108	-45.4165	10.108	-40.9129
10.207	-42.7019	10.207	-39.5496
10.306	-40.6026	10.306	-38.45
10.405	-38.9089	10.405	-37.5465
10.504	-37.4988	10.504	-36.7951
10.603	-36.2978	10.603	-36.1652
10.702	-35.2573	10.702	-35.6347
10.801	-34.3445	10.801	-35.1865
10.9	-33.5359	10.9	-34.8075
10.999	-32.8143	10.999	-34.4864
11.098	-32.1668	11.098	-34.214
11.197	-31.5832	11.197	-33.9821
11.296	-31.0555	11.296	-33.7836
11.395	-30.5771	11.395	-33.6117
11.494	-30.1427	11.494	-33.4605
11.593	-29.7477	11.593	-33.3244
11.692	-29.388	11.692	-33.1985
11.791	-29.0604	11.791	-33.0783
11.89	-28.7617	11.89	-32.9598
11.989	-28.4891	11.989	-32.8397
12.088	-28.2401	12.088	-32.7154
12.187	-28.0121	12.187	-32.5849
12.286	-27.8028	12.286	-32.4466
12.385	-27.6101	12.385	-32.2998
12.484	-27.4318	12.484	-32.144
12.583	-27.2656	12.583	-31.9793
12.682	-27.1094	12.682	-31.8059
12.781	-26.9613	12.781	-31.6241
12.88	-26.8191	12.88	-31.4345
12.979	-26.681	12.979	-31.2374
13.078	-26.5449	13.078	-31.0332
13.177	-26.4092	13.177	-30.8221
13.276	-26.2721	13.276	-30.6043
13.375	-26.1322	13.375	-30.3799
13.474	-25.9884	13.474	-30.1487
13.573	-25.8394	13.573	-29.9109
13.672	-25.6847	13.672	-29.6666
13.771	-25.5236	13.771	-29.4158
13.87	-25.3559	13.87	-29.159
13.969	-25.1819	13.969	-28.8966
14.068	-25.0016	14.068	-28.6293
14.167	-24.8157	14.167	-28.358
14.266	-24.6249	14.266	-28.0837
14.365	-24.4301	14.365	-27.8077
14.464	-24.2323	14.464	-27.5313
14.563	-24.0326	14.563	-27.2558
14.662	-23.832	14.662	-26.9827
14.761	-23.6317	14.761	-26.7135
14.86	-23.4328	14.86	-26.4494
14.959	-23.2364	14.959	-26.1918
15.058	-23.0435	15.058	-25.942
15.157	-22.855	15.157	-25.7009
15.256	-22.6718	15.256	-25.4697
15.355	-22.4946	15.355	-25.249
15.454	-22.3241	15.454	-25.0397
15.553	-22.161	15.553	-24.8422
15.652	-22.0057	15.652	-24.6569
15.751	-21.8588	15.751	-24.4842
15.85	-21.7206	15.85	-24.3241
15.949	-21.5914	15.949	-24.1768
16.048	-21.4715	16.048	-24.0421
16.147	-21.361	16.147	-23.9199
16.246	-21.2603	16.246	-23.8098
16.345	-21.1694	16.345	-23.7115
16.444	-21.0883	16.444	-23.6245
16.543	-21.0171	16.543	-23.5483
16.642	-20.9559	16.642	-23.4823
16.741	-20.9047	16.741	-23.4257
16.84	-20.8634	16.84	-23.378
16.939	-20.832	16.939	-23.3384
17.038	-20.8104	17.038	-23.3061
17.137	-20.7985	17.137	-23.2803
17.236	-20.7964	17.236	-23.2605
17.335	-20.8038	17.335	-23.2459
17.434	-20.8208	17.434	-23.2359
17.533	-20.8471	17.533	-23.2298
17.632	-20.8828	17.632	-23.2274
17.731	-20.9277	17.731	-23.2282
17.83	-20.9817	17.83	-23.2319
17.929	-21.0447	17.929	-23.2386
18.028	-21.1167	18.028	-23.248
18.127	-21.1976	18.127	-23.2606
18.226	-21.2873	18.226	-23.2764
18.325	-21.3858	18.325	-23.2959
18.424	-21.4931	18.424	-23.3196
18.523	-21.6091	18.523	-23.3481
18.622	-21.7339	18.622	-23.382
18.721	-21.8675	18.721	-23.4221
18.82	-22.01	18.82	-23.4691
18.919	-22.1616	18.919	-23.524
19.018	-22.3222	19.018	-23.5874
19.117	-22.4922	19.117	-23.6603
19.216	-22.6718	19.216	-23.7435
19.315	-22.8611	19.315	-23.8377
19.414	-23.0606	19.414	-23.9437
19.513	-23.2707	19.513	-24.0623
19.612	-23.4917	19.612	-24.1941
19.711	-23.7241	19.711	-24.3399
19.81	-23.9686	19.81	-24.5001
19.909	-24.2258	19.909	-24.6754
20.008	-24.4964	20.008	-24.8661
20.107	-24.7813	20.107	-25.0729
20.206	-25.0814	20.206	-25.2959
20.305	-25.3978	20.305	-25.5356
20.404	-25.7317	20.404	-25.7922
20.503	-26.0844	20.503	-26.0659
20.602	-26.4574	20.602	-26.3568
20.701	-26.8525	20.701	-26.6651
20.8	-27.2715	20.8	-26.9907
20.899	-27.7167	20.899	-27.3338
20.998	-28.1905	20.998	-27.6942
21.097	-28.6957	21.097	-28.0719
21.196	-29.2356	21.196	-28.4667
21.295	-29.8137	21.295	-28.8786
21.394	-30.4343	21.394	-29.3074
21.493	-31.1018	21.493	-29.7531
21.592	-31.8214	21.592	-30.2156
21.691	-32.5983	21.691	-30.6951
21.79	-33.4377	21.79	-31.1919
21.889	-34.3433	21.889	-31.7064
21.988	-35.3154	21.988	-32.2392
22.087	-36.3458	22.087	-32.7913
22.186	-37.4089	22.186	-33.3642
22.285	-38.4469	22.285	-33.9595
22.384	-39.3514	22.384	-34.5795
22.483	-39.9637	22.483	-35.2267
22.582	-40.1316	22.582	-35.9043
22.681	-39.8129	22.681	-36.6154
22.78	-39.1113	22.78	-37.3633
22.879	-38.1937	22.879	-38.1504
22.978	-37.1988	22.978	-38.9775
23.077	-36.2103	23.077	-39.8413
23.176	-35.2693	23.176	-40.7312
23.275	-34.3919	23.275	-41.623
23.374	-33.5819	23.374	-42.4716
23.473	-32.8369	23.473	-43.2035
23.572	-32.1524	23.572	-43.7208
23.671	-31.5232	23.671	-43.929
23.77	-30.944	23.77	-43.785
23.869	-30.4099	23.869	-43.3254
23.968	-29.9167	23.968	-42.6432
24.067	-29.4603	24.067	-41.8395
24.166	-29.0373	24.166	-40.9926
24.265	-28.6447	24.265	-40.1523
24.364	-28.2798	24.364	-39.3456
24.463	-27.9402	24.463	-38.5857
24.562	-27.6238	24.562	-37.8774
24.661	-27.3287	24.661	-37.2208
24.76	-27.0532	24.76	-36.6141
24.859	-26.7958	24.859	-36.0542
24.958	-26.5552	24.958	-35.5374
25.057	-26.3301	25.057	-35.0604
25.156	-26.1194	25.156	-34.6194
25.255	-25.9222	25.255	-34.2111
25.354	-25.7374	25.354	-33.8324
25.453	-25.5644	25.453	-33.4802
25.552	-25.4023	25.552	-33.1518
25.651	-25.2505	25.651	-32.8445
25.75	-25.1084	25.75	-32.5559
25.849	-24.9755	25.849	-32.2838
25.948	-24.8513	25.948	-32.0262
26.047	-24.7354	26.047	-31.7813
26.146	-24.6273	26.146	-31.5475
26.245	-24.5269	26.245	-31.3234
26.344	-24.4338	26.344	-31.1078
26.443	-24.3479	26.443	-30.9
26.542	-24.2689	26.542	-30.6991
26.641	-24.1967	26.641	-30.5046
26.74	-24.1313	26.74	-30.3164
26.839	-24.0724	26.839	-30.1343
26.938	-24.0202	26.938	-29.9585
27.037	-23.9746	27.037	-29.789
27.136	-23.9356	27.136	-29.6263
27.235	-23.9032	27.235	-29.4708
27.334	-23.8776	27.334	-29.323
27.433	-23.8588	27.433	-29.1835
27.532	-23.8469	27.532	-29.0526
27.631	-23.842	27.631	-28.9311
27.73	-23.8443	27.73	-28.8193
27.829	-23.8538	27.829	-28.7178
27.928	-23.8707	27.928	-28.627
28.027	-23.8952	28.027	-28.5472
28.126	-23.9274	28.126	-28.4786
28.225	-23.9673	28.225	-28.4215
28.324	-24.0154	28.324	-28.376
28.423	-24.0715	28.423	-28.342
28.522	-24.1359	28.522	-28.3195
28.621	-24.2087	28.621	-28.3083
28.72	-24.2901	28.72	-28.3081
28.819	-24.3802	28.819	-28.3185
28.918	-24.4791	28.918	-28.3392
29.017	-24.587	29.017	-28.3695
29.116	-24.7038	29.116	-28.4089
29.215	-24.8298	29.215	-28.4565
29.314	-24.965	29.314	-28.5117
29.413	-25.1095	29.413	-28.5737
29.512	-25.2633	29.512	-28.6415
29.611	-25.4265	29.611	-28.7142
29.71	-25.5991	29.71	-28.791
29.809	-25.781	29.809	-28.8711
29.908	-25.9721	29.908	-28.9534
30.007	-26.1725	30.007	-29.0373
30.106	-26.382	30.106	-29.1221
30.205	-26.6004	30.205	-29.2072
30.304	-26.8275	30.304	-29.2921
30.403	-27.0629	30.403	-29.3765
30.502	-27.3063	30.502	-29.4602
30.601	-27.5572	30.601	-29.5431
30.7	-27.815	30.7	-29.6254
30.799	-28.079	30.799	-29.7073
30.898	-28.3484	30.898	-29.7891
30.997	-28.622	30.997	-29.8712
31.096	-28.8986	31.096	-29.9542
31.195	-29.1768	31.195	-30.0384
31.294	-29.4548	31.294	-30.1245
31.393	-29.7307	31.393	-30.2129
31.492	-30.0021	31.492	-30.3041
31.591	-30.2667	31.591	-30.3984
31.69	-30.5214	31.69	-30.4959
31.789	-30.7633	31.789	-30.5968
31.888	-30.9892	31.888	-30.701
31.987	-31.1958	31.987	-30.8082
32.086	-31.3797	32.086	-30.9179
32.185	-31.5379	32.185	-31.0295
32.284	-31.6678	32.284	-31.1421
32.383	-31.767	32.383	-31.2548
32.482	-31.834	32.482	-31.3661
32.581	-31.8681	32.581	-31.4749
32.68	-31.8694	32.68	-31.5795
32.779	-31.8386	32.779	-31.6785
32.878	-31.7775	32.878	-31.7702
32.977	-31.6882	32.977	-31.8532
33.076	-31.5735	33.076	-31.926
33.175	-31.4365	33.175	-31.9875
33.274	-31.2803	33.274	-32.0367
33.373	-31.1081	33.373	-32.073
33.472	-30.923	33.472	-32.096
33.571	-30.7279	33.571	-32.1058
33.67	-30.5254	33.67	-32.1028
33.769	-30.318	33.769	-32.0876
33.868	-30.1078	33.868	-32.0612
33.967	-29.8967	33.967	-32.0248
34.066	-29.6863	34.066	-31.9796
34.165	-29.4779	34.165	-31.927
34.264	-29.2728	34.264	-31.8684
34.363	-29.0719	34.363	-31.8052
34.462	-28.8761	34.462	-31.7384
34.561	-28.6861	34.561	-31.6693
34.66	-28.5024	34.66	-31.5987
34.759	-28.3257	34.759	-31.5276
34.858	-28.1562	34.858	-31.4564
34.957	-27.9944	34.957	-31.3857
35.056	-27.8404	35.056	-31.3158
35.155	-27.6945	35.155	-31.2467
35.254	-27.5569	35.254	-31.1786
35.353	-27.4277	35.353	-31.1115
35.452	-27.3071	35.452	-31.0451
35.551	-27.1949	35.551	-30.9793
35.65	-27.0914	35.65	-30.914
35.749	-26.9966	35.749	-30.8488
35.848	-26.9103	35.848	-30.7837
35.947	-26.8327	35.947	-30.7185
36.046	-26.7636	36.046	-30.653
36.145	-26.703	36.145	-30.5873
36.244	-26.6508	36.244	-30.5212
36.343	-26.6069	36.343	-30.4549
36.442	-26.5712	36.442	-30.3886
36.541	-26.5436	36.541	-30.3223
36.64	-26.5238	36.64	-30.2565
36.739	-26.5118	36.739	-30.1913
36.838	-26.5072	36.838	-30.1271
36.937	-26.51	36.937	-30.0641
37.036	-26.5199	37.036	-30.0028
37.135	-26.5365	37.135	-29.9435
37.234	-26.5598	37.234	-29.8863
37.333	-26.5893	37.333	-29.8316
37.432	-26.6248	37.432	-29.7796
37.531	-26.666	37.531	-29.7304
37.63	-26.7126	37.63	-29.6841
37.729	-26.7641	37.729	-29.6407
37.828	-26.8202	37.828	-29.6001
37.927	-26.8806	37.927	-29.5623
38.026	-26.9449	38.026	-29.527
38.125	-27.0127	38.125	-29.494
38.224	-27.0836	38.224	-29.463
38.323	-27.1573	38.323	-29.4337
38.422	-27.2333	38.422	-29.4057
38.521	-27.3114	38.521	-29.3785
38.62	-27.3912	38.62	-29.3519
38.719	-27.4722	38.719	-29.3254
38.818	-27.5544	38.818	-29.2985
38.917	-27.6373	38.917	-29.2709
39.016	-27.7207	39.016	-29.2423
39.115	-27.8045	39.115	-29.2125
39.214	-27.8883	39.214	-29.1811
39.313	-27.9722	39.313	-29.1481
39.412	-28.056	39.412	-29.1133
39.511	-28.1395	39.511	-29.0768
39.61	-28.2229	39.61	-29.0385
39.709	-28.306	39.709	-28.9987
39.808	-28.389	39.808	-28.9575
39.907	-28.4718	39.907	-28.9152
40.006	-28.5546	40.006	-28.8721
40.105	-28.6374	40.105	-28.8284
40.204	-28.7203	40.204	-28.7846
40.303	-28.8035	40.303	-28.7411
40.402	-28.8869	40.402	-28.6981
40.501	-28.9707	40.501	-28.6561
40.6	-29.0549	40.6	-28.6156
40.699	-29.1395	40.699	-28.5767
40.798	-29.2246	40.798	-28.54
40.897	-29.3101	40.897	-28.5056
40.996	-29.3959	40.996	-28.474
41.095	-29.4818	41.095	-28.4454
41.194	-29.5677	41.194	-28.42
41.293	-29.6532	41.293	-28.3981
41.392	-29.7383	41.392	-28.3799
41.491	-29.8223	41.491	-28.3655
41.59	-29.9051	41.59	-28.3552
41.689	-29.986	41.689	-28.3491
41.788	-30.0647	41.788	-28.3473
41.887	-30.1407	41.887	-28.3501
41.986	-30.2133	41.986	-28.3576
42.085	-30.2821	42.085	-28.3699
42.184	-30.3465	42.184	-28.3872
42.283	-30.406	42.283	-28.4097
42.382	-30.4602	42.382	-28.4375
42.481	-30.5085	42.481	-28.4709
42.58	-30.5507	42.58	-28.5099
42.679	-30.5864	42.679	-28.5548
42.778	-30.6154	42.778	-28.6058
42.877	-30.6376	42.877	-28.6631
42.976	-30.6529	42.976	-28.7268
43.075	-30.6614	43.075	-28.7971
43.174	-30.6633	43.174	-28.8742
43.273	-30.6589	43.273	-28.9583
43.372	-30.6483	43.372	-29.0494
43.471	-30.632	43.471	-29.1477
43.57	-30.6104	43.57	-29.2531
43.669	-30.5839	43.669	-29.3657
43.768	-30.553	43.768	-29.4854
43.867	-30.5182	43.867	-29.6121
43.966	-30.4799	43.966	-29.7456
44.065	-30.4385	44.065	-29.8855
44.164	-30.3943	44.164	-30.0316
44.263	-30.3477	44.263	-30.1833
44.362	-30.299	44.362	-30.34
44.461	-30.2482	44.461	-30.5011
44.56	-30.1956	44.56	-30.6658
44.659	-30.141	44.659	-30.8331
44.758	-30.0846	44.758	-31.002
44.857	-30.0262	44.857	-31.1714
44.956	-29.9655	44.956	-31.34
45.055	-29.9025	45.055	-31.5065
45.154	-29.8367	45.154	-31.6695
45.253	-29.7678	45.253	-31.8277
45.352	-29.6956	45.352	-31.9796
45.451	-29.6197	45.451	-32.1238
45.55	-29.5396	45.55	-32.2592
45.649	-29.4551	45.649	-32.3845
45.748	-29.3659	45.748	-32.4986
45.847	-29.2717	45.847	-32.6008
45.946	-29.1723	45.946	-32.6902
46.045	-29.0676	46.045	-32.7665
46.144	-28.9576	46.144	-32.8292
46.243	-28.8424	46.243	-32.8783
46.342	-28.722	46.342	-32.9136
46.441	-28.5967	46.441	-32.9353
46.54	-28.4669	46.54	-32.9435
46.639	-28.3329	46.639	-32.9384
46.738	-28.1953	46.738	-32.9201
46.837	-28.0546	46.837	-32.889
46.936	-27.9115	46.936	-32.8449
47.035	-27.7665	47.035	-32.7882
47.134	-27.6204	47.134	-32.7188
47.233	-27.4739	47.233	-32.6367
47.332	-27.3277	47.332	-32.542
47.431	-27.1824	47.431	-32.4348
47.53	-27.0388	47.53	-32.3152
47.629	-26.8976	47.629	-32.1833
47.728	-26.7594	47.728	-32.0397
47.827	-26.6248	47.827	-31.8847
47.926	-26.4945	47.926	-31.719
48.025	-26.369	48.025	-31.5435
48.124	-26.2487	48.124	-31.3592
48.223	-26.1343	48.223	-31.1671
48.322	-26.0261	48.322	-30.9685
48.421	-25.9245	48.421	-30.7648
48.52	-25.8299	48.52	-30.5573
48.619	-25.7428	48.619	-30.3476
48.718	-25.6633	48.718	-30.1371
48.817	-25.5918	48.817	-29.9272
48.916	-25.5285	48.916	-29.7193
49.015	-25.4738	49.015	-29.5147
49.114	-25.4277	49.114	-29.3146
49.213	-25.3906	49.213	-29.1202
49.312	-25.3626	49.312	-28.9325
49.411	-25.3438	49.411	-28.7526
49.51	-25.3344	49.51	-28.5812
49.609	-25.3346	49.609	-28.4191
49.708	-25.3445	49.708	-28.267
49.807	-25.3642	49.807	-28.1254
49.906	-25.3939	49.906	-27.9948
50.005	-25.4336	50.005	-27.8758
50.104	-25.4834	50.104	-27.7685
50.203	-25.5435	50.203	-27.6734
50.302	-25.614	50.302	-27.5906
50.401	-25.6949	50.401	-27.5204
50.5	-25.7863	50.5	-27.4628
50.599	-25.8883	50.599	-27.4179
50.698	-26.0011	50.698	-27.3858
50.797	-26.1247	50.797	-27.3665
50.896	-26.2593	50.896	-27.3599
50.995	-26.4048	50.995	-27.3659
51.094	-26.5614	51.094	-27.3845
51.193	-26.7292	51.193	-27.4156
51.292	-26.9083	51.292	-27.4588
51.391	-27.0987	51.391	-27.5141
51.49	-27.3007	51.49	-27.5813
51.589	-27.5141	51.589	-27.66
51.688	-27.7392	51.688	-27.7499
51.787	-27.976	51.787	-27.8509
51.886	-28.2246	51.886	-27.9624
51.985	-28.4849	51.985	-28.0842
52.084	-28.7571	52.084	-28.2159
52.183	-29.041	52.183	-28.3571
52.282	-29.3366	52.282	-28.5073
52.381	-29.6438	52.381	-28.6662
52.48	-29.9624	52.48	-28.8332
52.579	-30.292	52.579	-29.0079
52.678	-30.6323	52.678	-29.19
52.777	-30.9826	52.777	-29.3789
52.876	-31.342	52.876	-29.5742
52.975	-31.7096	52.975	-29.7757
53.074	-32.0838	53.074	-29.9828
53.173	-32.4628	53.173	-30.1955
53.272	-32.8443	53.272	-30.4133
53.371	-33.2254	53.371	-30.6363
53.47	-33.6023	53.47	-30.8642
53.569	-33.9708	53.569	-31.0971
53.668	-34.3255	53.668	-31.3352
53.767	-34.6607	53.767	-31.5786
53.866	-34.9695	53.866	-31.8276
53.965	-35.2451	53.965	-32.0826
54.064	-35.4803	54.064	-32.3441
54.163	-35.6687	54.163	-32.6127
54.262	-35.8048	54.262	-32.8891
54.361	-35.885	54.361	-33.174
54.46	-35.9076	54.46	-33.4682
54.559	-35.8734	54.559	-33.7724
54.658	-35.7854	54.658	-34.0875
54.757	-35.6484	54.757	-34.4142
54.856	-35.4685	54.856	-34.7533
54.955	-35.2524	54.955	-35.1051
55.054	-35.007	55.054	-35.4701
55.153	-34.7391	55.153	-35.8481
55.252	-34.4544	55.252	-36.2386
55.351	-34.1584	55.351	-36.6405
55.45	-33.8554	55.45	-37.0518
55.549	-33.5492	55.549	-37.4693
55.648	-33.2429	55.648	-37.8883
55.747	-32.9387	55.747	-38.3024
55.846	-32.6386	55.846	-38.7032
55.945	-32.3441	55.945	-39.08
56.044	-32.0562	56.044	-39.4198
56.143	-31.7759	56.143	-39.7086
56.242	-31.5037	56.242	-39.9318
56.341	-31.2401	56.341	-40.0769
56.44	-30.9855	56.44	-40.1349
56.539	-30.74	56.539	-40.1024
56.638	-30.5039	56.638	-39.9824
56.737	-30.2771	56.737	-39.7834
56.836	-30.0599	56.836	-39.5181
56.935	-29.8521	56.935	-39.2009
57.034	-29.6539	57.034	-38.8466
57.133	-29.4651	57.133	-38.4683
57.232	-29.2858	57.232	-38.0775
57.331	-29.1159	57.331	-37.6831
57.43	-28.9554	57.43	-37.2921
57.529	-28.8042	57.529	-36.9098
57.628	-28.6623	57.628	-36.5397
57.727	-28.5297	57.727	-36.1843
57.826	-28.4063	57.826	-35.8454
57.925	-28.2922	57.925	-35.5239
58.024	-28.1871	58.024	-35.2202
58.123	-28.0913	58.123	-34.9345
58.222	-28.0045	58.222	-34.6667
58.321	-27.9268	58.321	-34.4164
58.42	-27.8582	58.42	-34.1833
58.519	-27.7986	58.519	-33.9667
58.618	-27.7481	58.618	-33.7663
58.717	-27.7066	58.717	-33.5814
58.816	-27.6742	58.816	-33.4113
58.915	-27.6509	58.915	-33.2554
59.014	-27.6365	59.014	-33.1132
59.113	-27.6313	59.113	-32.984
59.212	-27.6352	59.212	-32.8673
59.311	-27.6481	59.311	-32.7623
59.41	-27.6703	59.41	-32.6686
59.509	-27.7016	59.509	-32.5855
59.608	-27.7421	59.608	-32.5125
59.707	-27.7919	59.707	-32.449
59.806	-27.8511	59.806	-32.3945
59.905	-27.9196	59.905	-32.3484
60.004	-27.9976	60.004	-32.3101
60.103	-28.0851	60.103	-32.2792
60.202	-28.1823	60.202	-32.2551
60.301	-28.2892	60.301	-32.2373
60.4	-28.4058	60.4	-32.2253
60.499	-28.5324	60.499	-32.2184
60.598	-28.6689	60.598	-32.2163
60.697	-28.8156	60.697	-32.2185
60.796	-28.9724	60.796	-32.2243
60.895	-29.1395	60.895	-32.2334
60.994	-29.3169	60.994	-32.2453
61.093	-29.5048	61.093	-32.2594
61.192	-29.7032	61.192	-32.2753
61.291	-29.912	61.291	-32.2926
61.39	-30.1312	61.39	-32.3109
61.489	-30.3607	61.489	-32.3297
61.588	-30.6003	61.588	-32.3488
61.687	-30.8498	61.687	-32.3678
61.786	-31.1086	61.786	-32.3863
61.885	-31.3761	61.885	-32.4042
61.984	-31.6516	61.984	-32.4213
62.083	-31.9337	62.083	-32.4373
62.182	-32.221	62.182	-32.4522
62.281	-32.5117	62.281	-32.4659
62.38	-32.8031	62.38	-32.4784
62.479	-33.0923	62.479	-32.4897
62.578	-33.3755	62.578	-32.4999
62.677	-33.6483	62.677	-32.5091
62.776	-33.9056	62.776	-32.5175
62.875	-34.1415	62.875	-32.5252
62.974	-34.3499	62.974	-32.5326
63.073	-34.5243	63.073	-32.5399
63.172	-34.6586	63.172	-32.5473
63.271	-34.7475	63.271	-32.5552
63.37	-34.7868	63.37	-32.5639
63.469	-34.7744	63.469	-32.5737
63.568	-34.7099	63.568	-32.585
63.667	-34.5952	63.667	-32.5981
63.766	-34.4338	63.766	-32.6133
63.865	-34.2309	63.865	-32.631
63.964	-33.9924	63.964	-32.6513
64.063	-33.7249	64.063	-32.6747
64.162	-33.4346	64.162	-32.7014
64.261	-33.1275	64.261	-32.7316
64.36	-32.8091	64.36	-32.7656
64.459	-32.4841	64.459	-32.8034
64.558	-32.1563	64.558	-32.8454
64.657	-31.8291	64.657	-32.8916
64.756	-31.5052	64.756	-32.942
64.855	-31.1866	64.855	-32.9969
64.954	-30.8751	64.954	-33.0561
65.053	-30.5718	65.053	-33.1197
65.152	-30.2778	65.152	-33.1876
65.251	-29.9938	65.251	-33.2598
65.35	-29.7203	65.35	-33.3361
65.449	-29.4577	65.449	-33.4165
65.548	-29.2061	65.548	-33.5006
65.647	-28.9658	65.647	-33.5883
65.746	-28.7368	65.746	-33.6793
65.845	-28.5191	65.845	-33.7733
65.944	-28.3127	65.944	-33.8699
66.043	-28.1176	66.043	-33.9689
66.142	-27.9336	66.142	-34.0697
66.241	-27.7606	66.241	-34.1719
66.34	-27.5987	66.34	-34.2751
66.439	-27.4476	66.439	-34.3788
66.538	-27.3072	66.538	-34.4823
66.637	-27.1775	66.637	-34.5853
66.736	-27.0584	66.736	-34.687
66.835	-26.9497	66.835	-34.7869
66.934	-26.8513	66.934	-34.8843
67.033	-26.7632	67.033	-34.9788
67.132	-26.6853	67.132	-35.0697
67.231	-26.6174	67.231	-35.1563
67.33	-26.5596	67.33	-35.2381
67.429	-26.5117	67.429	-35.3145
67.528	-26.4737	67.528	-35.3851
67.627	-26.4455	67.627	-35.4493
67.726	-26.427	67.726	-35.5066
67.825	-26.4182	67.825	-35.5566
67.924	-26.4191	67.924	-35.5991
68.023	-26.4296	68.023	-35.6336
68.122	-26.4497	68.122	-35.66
68.221	-26.4793	68.221	-35.678
68.32	-26.5184	68.32	-35.6877
68.419	-26.5669	68.419	-35.6889
68.518	-26.6248	68.518	-35.6816
68.617	-26.692	68.617	-35.666
68.716	-26.7686	68.716	-35.6422
68.815	-26.8543	68.815	-35.6103
68.914	-26.9493	68.914	-35.5708
69.013	-27.0533	69.013	-35.5238
69.112	-27.1664	69.112	-35.4697
69.211	-27.2883	69.211	-35.409
69.31	-27.419	69.31	-35.342
69.409	-27.5583	69.409	-35.2692
69.508	-27.7061	69.508	-35.191
69.607	-27.8621	69.607	-35.108
69.706	-28.0262	69.706	-35.0207
69.805	-28.1979	69.805	-34.9295
69.904	-28.3771	69.904	-34.8349
70.003	-28.5632	70.003	-34.7376
70.102	-28.7559	70.102	-34.6379
70.201	-28.9547	70.201	-34.5363
70.3	-29.1589	70.3	-34.4335
70.399	-29.368	70.399	-34.3297
70.498	-29.581	70.498	-34.2254
70.597	-29.7973	70.597	-34.1212
70.696	-30.0157	70.696	-34.0173
70.795	-30.2353	70.795	-33.9143
70.894	-30.4549	70.894	-33.8124
70.993	-30.6733	70.993	-33.712
71.092	-30.8891	71.092	-33.6135
71.191	-31.1009	71.191	-33.5172
71.29	-31.3073	71.29	-33.4234
71.389	-31.5068	71.389	-33.3323
71.488	-31.6979	71.488	-33.2442
71.587	-31.8793	71.587	-33.1593
71.686	-32.0497	71.686	-33.078
71.785	-32.208	71.785	-33.0003
71.884	-32.3533	71.884	-32.9265
71.983	-32.4848	71.983	-32.8568
72.082	-32.6023	72.082	-32.7913
72.181	-32.7055	72.181	-32.7302
72.28	-32.7946	72.28	-32.6737
72.379	-32.8702	72.379	-32.6218
72.478	-32.9329	72.478	-32.5748
72.577	-32.9838	72.577	-32.5329
72.676	-33.024	72.676	-32.496
72.775	-33.0549	72.775	-32.4643
72.874	-33.0778	72.874	-32.438
72.973	-33.0944	72.973	-32.4172
73.072	-33.106	73.072	-32.4021
73.171	-33.1142	73.171	-32.3926
73.27	-33.1204	73.27	-32.3891
73.369	-33.1259	73.369	-32.3916
73.468	-33.1321	73.468	-32.4002
73.567	-33.1399	73.567	-32.4151
73.666	-33.1505	73.666	-32.4365
73.765	-33.1647	73.765	-32.4644
73.864	-33.1834	73.864	-32.4992
73.963	-33.2071	73.963	-32.5409
74.062	-33.2364	74.062	-32.5897
74.161	-33.2717	74.161	-32.6459
74.26	-33.3133	74.26	-32.7096
74.359	-33.3613	74.359	-32.7811
74.458	-33.4158	74.458	-32.8606
74.557	-33.4766	74.557	-32.9483
74.656	-33.5437	74.656	-33.0446
74.755	-33.6167	74.755	-33.1497
74.854	-33.695	74.854	-33.2639
74.953	-33.7781	74.953	-33.3876
75.052	-33.8652	75.052	-33.5211
75.151	-33.9555	75.151	-33.6647
75.25	-34.0478	75.25	-33.8189
75.349	-34.1409	75.349	-33.9842
75.448	-34.2336	75.448	-34.1609
75.547	-34.3243	75.547	-34.3496
75.646	-34.4113	75.646	-34.5508
75.745	-34.4929	75.745	-34.7652
75.844	-34.5673	75.844	-34.9932
75.943	-34.6327	75.943	-35.2357
76.042	-34.6872	76.042	-35.4932
76.141	-34.7291	76.141	-35.7667
76.24	-34.7567	76.24	-36.057
76.339	-34.7689	76.339	-36.3649
76.438	-34.7643	76.438	-36.6915
76.537	-34.7424	76.537	-37.0378
76.636	-34.7026	76.636	-37.405
76.735	-34.645	76.735	-37.7942
76.834	-34.5701	76.834	-38.2067
76.933	-34.4785	76.933	-38.6437
77.032	-34.3713	77.032	-39.1064
77.131	-34.25	77.131	-39.596
77.23	-34.116	77.23	-40.1133
77.329	-33.9711	77.329	-40.6586
77.428	-33.817	77.428	-41.2316
77.527	-33.6557	77.527	-41.8307
77.626	-33.4887	77.626	-42.4519
77.725	-33.3178	77.725	-43.0885
77.824	-33.1447	77.824	-43.7289
77.923	-32.9707	77.923	-44.3552
78.022	-32.7973	78.022	-44.9415
78.121	-32.6257	78.121	-45.4537
78.22	-32.4568	78.22	-45.8516
78.319	-32.2917	78.319	-46.0965
78.418	-32.1312	78.418	-46.1615
78.517	-31.976	78.517	-46.0411
78.616	-31.8267	78.616	-45.7533
78.715	-31.6838	78.715	-45.3327
78.814	-31.5478	78.814	-44.8201
78.913	-31.419	78.913	-44.2529
79.012	-31.2978	79.012	-43.6608
79.111	-31.1844	79.111	-43.0653
79.21	-31.0789	79.21	-42.4806
79.309	-30.9816	79.309	-41.9155
79.408	-30.8926	79.408	-41.375
79.507	-30.812	79.507	-40.8616
79.606	-30.7398	79.606	-40.3764
79.705	-30.6761	79.705	-39.9191
79.804	-30.6209	79.804	-39.4892
79.903	-30.5743	79.903	-39.0856
80.002	-30.5363	80.002	-38.7072
80.101	-30.5068	80.101	-38.3527
80.2	-30.4859	80.2	-38.0209
80.299	-30.4735	80.299	-37.7107
80.398	-30.4696	80.398	-37.4207
80.497	-30.4742	80.497	-37.1501
80.596	-30.4873	80.596	-36.8977
80.695	-30.5088	80.695	-36.6627
80.794	-30.5387	80.794	-36.4441
80.893	-30.577	80.893	-36.2411
80.992	-30.6237	80.992	-36.0531
81.091	-30.6786	81.091	-35.8793
81.19	-30.7418	81.19	-35.719
81.289	-30.8132	81.289	-35.5717
81.388	-30.8928	81.388	-35.4369
81.487	-30.9806	81.487	-35.3139
81.586	-31.0764	81.586	-35.2024
81.685	-31.1803	81.685	-35.1019
81.784	-31.2922	81.784	-35.012
81.883	-31.412	81.883	-34.9323
81.982	-31.5397	81.982	-34.8624
82.081	-31.6752	82.081	-34.802
82.18	-31.8183	82.18	-34.7508
82.279	-31.9692	82.279	-34.7084
82.378	-32.1275	82.378	-34.6746
82.477	-32.2931	82.477	-34.6491
82.576	-32.4661	82.576	-34.6317
82.675	-32.646	82.675	-34.622
82.774	-32.8328	82.774	-34.6199
82.873	-33.0262	82.873	-34.6252
82.972	-33.226	82.972	-34.6375
83.071	-33.4318	83.071	-34.6568
83.17	-33.6432	83.17	-34.6828
83.269	-33.8599	83.269	-34.7153
83.368	-34.0812	83.368	-34.7541
83.467	-34.3068	83.467	-34.7991
83.566	-34.5358	83.566	-34.8501
83.665	-34.7676	83.665	-34.9068
83.764	-35.0014	83.764	-34.9692
83.863	-35.2361	83.863	-35.0371
83.962	-35.4707	83.962	-35.1103
84.061	-35.7041	84.061	-35.1887
84.16	-35.935	84.16	-35.272
84.259	-36.1619	84.259	-35.3603
84.358	-36.3834	84.358	-35.4532
84.457	-36.5979	84.457	-35.5507
84.556	-36.8038	84.556	-35.6525
84.655	-36.9993	84.655	-35.7587
84.754	-37.1829	84.754	-35.8689
84.853	-37.353	84.853	-35.9832
84.952	-37.5081	84.952	-36.1012
85.051	-37.647	85.051	-36.223
85.15	-37.7684	85.15	-36.3483
85.249	-37.8717	85.249	-36.4769
85.348	-37.9563	85.348	-36.6088
85.447	-38.0221	85.447	-36.7439
85.546	-38.0692	85.546	-36.8818
85.645	-38.0981	85.645	-37.0226
85.744	-38.1096	85.744	-37.1661
85.843	-38.1047	85.843	-37.312
85.942	-38.0846	85.942	-37.4604
86.041	-38.0508	86.041	-37.6109
86.14	-38.0049	86.14	-37.7636
86.239	-37.9483	86.239	-37.9181
86.338	-37.8826	86.338	-38.0745
86.437	-37.8094	86.437	-38.2325
86.536	-37.7301	86.536	-38.392
86.635	-37.6462	86.635	-38.5528
86.734	-37.5589	86.734	-38.7148
86.833	-37.4695	86.833	-38.8778
86.932	-37.3789	86.932	-39.0418
87.031	-37.2882	87.031	-39.2065
87.13	-37.1981	87.13	-39.3718
87.229	-37.1095	87.229	-39.5376
87.328	-37.0229	87.328	-39.7038
87.427	-36.9389	87.427	-39.8702
87.526	-36.8579	87.526	-40.0366
87.625	-36.7804	87.625	-40.2031
87.724	-36.7066	87.724	-40.3694
87.823	-36.6369	87.823	-40.5354
87.922	-36.5714	87.922	-40.701
88.021	-36.5104	88.021	-40.8661
88.12	-36.4539	88.12	-41.0307
88.219	-36.4021	88.219	-41.1945
88.318	-36.355	88.318	-41.3576
88.417	-36.3127	88.417	-41.5198
88.516	-36.2752	88.516	-41.6811
88.615	-36.2425	88.615	-41.8414
88.714	-36.2147	88.714	-42.0007
88.813	-36.1916	88.813	-42.1588
88.912	-36.1733	88.912	-42.3157
89.011	-36.1597	89.011	-42.4714
89.11	-36.1508	89.11	-42.6259
89.209	-36.1464	89.209	-42.7791
89.308	-36.1467	89.308	-42.931
89.407	-36.1514	89.407	-43.0815
89.506	-36.1606	89.506	-43.2307
89.605	-36.1741	89.605	-43.3786
89.704	-36.1919	89.704	-43.5251
89.803	-36.2139	89.803	-43.6702
89.902	-36.24	89.902	-43.814
90.001	-36.2702	90.001	-43.9564
90.1	-36.3043	90.1	-44.0975
90.199	-36.3423	90.199	-44.2372
90.298	-36.3842	90.298	-44.3756
90.397	-36.4298	90.397	-44.5127
90.496	-36.479	90.496	-44.6485
90.595	-36.5318	90.595	-44.7831
90.694	-36.5881	90.694	-44.9163
90.793	-36.6478	90.793	-45.0483
90.892	-36.7108	90.892	-45.1791
90.991	-36.7771	90.991	-45.3087
91.09	-36.8466	91.09	-45.4371
91.189	-36.9191	91.189	-45.5642
91.288	-36.9947	91.288	-45.6902
91.387	-37.0732	91.387	-45.815
91.486	-37.1545	91.486	-45.9387
91.585	-37.2386	91.585	-46.0612
91.684	-37.3254	91.684	-46.1825
91.783	-37.4148	91.783	-46.3027
91.882	-37.5067	91.882	-46.4217
91.981	-37.601	91.981	-46.5396
92.08	-37.6977	92.08	-46.6563
92.179	-37.7967	92.179	-46.7718
92.278	-37.8978	92.278	-46.8862
92.377	-38.0011	92.377	-46.9994
92.476	-38.1064	92.476	-47.1114
92.575	-38.2136	92.575	-47.2222
92.674	-38.3226	92.674	-47.3318
92.773	-38.4335	92.773	-47.4401
92.872	-38.546	92.872	-47.5472
92.971	-38.66	92.971	-47.653
93.07	-38.7756	93.07	-47.7576
93.169	-38.8926	93.169	-47.8608
93.268	-39.011	93.268	-47.9628
93.367	-39.1305	93.367	-48.0634
93.466	-39.2513	93.466	-48.1627
93.565	-39.3731	93.565	-48.2606
93.664	-39.4958	93.664	-48.3571
93.763	-39.6195	93.763	-48.4522
93.862	-39.744	93.862	-48.5459
93.961	-39.8691	93.961	-48.6381
94.06	-39.995	94.06	-48.7289
94.159	-40.1214	94.159	-48.8182
94.258	-40.2482	94.258	-48.9061
94.357	-40.3755	94.357	-48.9924
94.456	-40.5031	94.456	-49.0772
94.555	-40.6309	94.555	-49.1606
94.654	-40.7589	94.654	-49.2424
94.753	-40.887	94.753	-49.3226
94.852	-41.0151	94.852	-49.4013
94.951	-41.1433	94.951	-49.4785
95.05	-41.2713	95.05	-49.554
95.149	-41.3992	95.149	-49.6281
95.248	-41.5269	95.248	-49.7005
95.347	-41.6544	95.347	-49.7714
95.446	-41.7816	95.446	-49.8407
95.545	-41.9085	95.545	-49.9084
95.644	-42.035	95.644	-49.9745
95.743	-42.1611	95.743	-50.0391
95.842	-42.2867	95.842	-50.1021
95.941	-42.412	95.941	-50.1635
96.04	-42.5368	96.04	-50.2234
96.139	-42.6611	96.139	-50.2817
96.238	-42.7848	96.238	-50.3384
96.337	-42.9081	96.337	-50.3936
96.436	-43.0309	96.436	-50.4472
96.535	-43.1531	96.535	-50.4994
96.634	-43.2748	96.634	-50.5499
96.733	-43.396	96.733	-50.599
96.832	-43.5167	96.832	-50.6465
96.931	-43.6369	96.931	-50.6926
97.03	-43.7565	97.03	-50.7371
97.129	-43.8756	97.129	-50.7802
97.228	-43.9942	97.228	-50.8218
97.327	-44.1123	97.327	-50.8619
97.426	-44.2298	97.426	-50.9006
97.525	-44.3469	97.525	-50.9379
97.624	-44.4634	97.624	-50.9738
97.723	-44.5794	97.723	-51.0082
97.822	-44.6949	97.822	-51.0413
97.921	-44.8098	97.921	-51.0729
98.02	-44.9241	98.02	-51.1033
98.119	-45.0378	98.119	-51.1322
98.218	-45.1509	98.218	-51.1599
98.317	-45.2634	98.317	-51.1863
98.416	-45.3751	98.416	-51.2113
98.515	-45.4861	98.515	-51.2351
98.614	-45.5963	98.614	-51.2576
98.713	-45.7056	98.713	-51.2789
98.812	-45.814	98.812	-51.299
98.911	-45.9214	98.911	-51.3178
99.01	-46.0277	99.01	-51.3355
99.109	-46.1329	99.109	-51.352
99.208	-46.2368	99.208	-51.3674
99.307	-46.3394	99.307	-51.3815
99.406	-46.4405	99.406	-51.3946
99.505	-46.5401	99.505	-51.4066
99.604	-46.6381	99.604	-51.4175
99.703	-46.7343	99.703	-51.4273
99.802	-46.8286	99.802	-51.436
99.901	-46.9209	99.901	-51.4437
100	-47.0112	100	-51.4503

## Sheet: Figure 3(f)
Data Corresponds to Phase Response
Face-to-Face		Side-to-Side
Frequency (GHz)	Phase Response in Degrees	Frequency (GHz)	Phase Response in Degrees
1	171.543	1	147.935
1.099	153.017	1.099	126.436
1.198	134.842	1.198	105.229
1.297	117.08	1.297	84.3895
1.396	99.7681	1.396	63.9578
1.495	82.9155	1.495	43.9441
1.594	66.5137	1.594	24.3361
1.693	50.5407	1.693	5.10747
1.792	34.9666	1.792	-13.7755
1.891	19.758	1.891	-32.3488
1.99	4.88076	1.99	-50.6477
2.089	-9.69781	2.089	-68.7047
2.188	-24.0082	2.188	-86.5491
2.287	-38.0782	2.287	-104.206
2.386	-51.9323	2.386	-121.698
2.485	-65.5927	2.485	-139.043
2.584	-79.0785	2.584	-156.257
2.683	-92.4065	2.683	-173.352
2.782	-105.591	2.782	169.66
2.881	-118.646	2.881	152.772
2.98	-131.582	2.98	135.975
3.079	-144.408	3.079	119.266
3.178	-157.133	3.178	102.639
3.277	-169.764	3.277	86.0918
3.376	177.691	3.376	69.6229
3.475	165.229	3.475	53.2311
3.574	152.844	3.574	36.9163
3.673	140.532	3.673	20.6792
3.772	128.289	3.772	4.52151
3.871	116.113	3.871	-11.5547
3.97	104.001	3.97	-27.5466
4.069	91.9506	4.069	-43.4504
4.168	79.9601	4.168	-59.2621
4.267	68.0282	4.267	-74.9766
4.366	56.1537	4.366	-90.5884
4.465	44.3357	4.465	-106.091
4.564	32.5737	4.564	-121.479
4.663	20.8672	4.663	-136.744
4.762	9.21614	4.762	-151.879
4.861	-2.37946	4.861	-166.875
4.96	-13.9194	4.96	178.274
5.059	-25.4032	5.059	163.578
5.158	-36.8304	5.158	149.042
5.257	-48.2003	5.257	134.674
5.356	-59.512	5.356	120.478
5.455	-70.7646	5.455	106.456
5.554	-81.9571	5.554	92.6085
5.653	-93.0882	5.653	78.9315
5.752	-104.157	5.752	65.417
5.851	-115.162	5.851	52.0521
5.95	-126.102	5.95	38.8191
6.049	-136.976	6.049	25.6954
6.148	-147.783	6.148	12.654
6.247	-158.521	6.247	-0.33506
6.346	-169.19	6.346	-13.3039
6.445	-179.789	6.445	-26.2845
6.544	169.682	6.544	-39.3078
6.643	159.224	6.643	-52.4015
6.742	148.837	6.742	-65.5891
6.841	138.519	6.841	-78.8896
6.94	128.27	6.94	-92.3167
7.039	118.089	7.039	-105.879
7.138	107.972	7.138	-119.581
7.237	97.9175	7.237	-133.424
7.336	87.9213	7.336	-147.404
7.435	77.9791	7.435	-161.517
7.534	68.0859	7.534	-175.754
7.633	58.2358	7.633	169.891
7.732	48.4221	7.732	155.428
7.831	38.6375	7.831	140.866
7.93	28.874	7.93	126.215
8.029	19.123	8.029	111.486
8.128	9.37504	8.128	96.6861
8.227	-0.37968	8.227	81.826
8.326	-10.1518	8.326	66.9142
8.425	-19.9527	8.425	51.9592
8.524	-29.7949	8.524	36.9695
8.623	-39.6923	8.623	21.9527
8.722	-49.6613	8.722	6.91652
8.821	-59.7216	8.821	-8.13188
8.92	-69.8986	8.92	-23.1856
9.019	-80.2268	9.019	-38.2385
9.118	-90.7563	9.118	-53.285
9.217	-101.564	9.217	-68.3215
9.316	-112.78	9.316	-83.3485
9.415	-124.634	9.415	-98.3821
9.514	-137.598	9.514	-113.526
9.613	-152.762	9.613	-138.979
9.712	-173.232	9.712	37.7576
9.811	150.339	9.811	22.7439
9.91	86.279	9.91	7.97413
10.009	42.7951	10.009	-6.67649
10.108	19.8987	10.108	-21.2254
10.207	3.74347	10.207	-35.6727
10.306	-9.79629	10.306	-50.0136
10.405	-22.0921	10.405	-64.241
10.504	-33.7062	10.504	-78.3475
10.603	-44.9068	10.603	-92.3249
10.702	-55.8362	10.702	-106.165
10.801	-66.5755	10.801	-119.86
10.9	-77.1736	10.9	-133.403
10.999	-87.6608	10.999	-146.788
11.098	-98.0565	11.098	-160.007
11.197	-108.373	11.197	-173.059
11.296	-118.617	11.296	174.059
11.395	-128.794	11.395	161.347
11.494	-138.906	11.494	148.803
11.593	-148.954	11.593	136.42
11.692	-158.937	11.692	124.19
11.791	-168.853	11.791	112.103
11.89	-178.702	11.89	100.144
11.989	171.519	11.989	88.2983
12.088	161.812	12.088	76.5478
12.187	152.18	12.187	64.875
12.286	142.624	12.286	53.2621
12.385	133.145	12.385	41.6922
12.484	123.746	12.484	30.1498
12.583	114.427	12.583	18.6214
12.682	105.188	12.682	7.09564
12.781	96.0275	12.781	-4.43689
12.88	86.9433	12.88	-15.9835
12.979	77.9326	12.979	-27.55
13.078	68.9904	13.078	-39.141
13.177	60.1112	13.177	-50.7605
13.276	51.2879	13.276	-62.4122
13.375	42.5121	13.375	-74.1001
13.474	33.7745	13.474	-85.8285
13.573	25.0649	13.573	-97.6025
13.672	16.3725	13.672	-109.428
13.771	7.6861	13.771	-121.311
13.87	-1.00548	13.87	-133.258
13.969	-9.71318	13.969	-145.277
14.068	-18.4473	14.068	-157.373
14.167	-27.2174	14.167	-169.555
14.266	-36.032	14.266	178.174
14.365	-44.8983	14.365	165.808
14.464	-53.8224	14.464	153.343
14.563	-62.809	14.563	140.779
14.662	-71.8615	14.662	128.113
14.761	-80.9821	14.761	115.347
14.86	-90.172	14.86	102.483
14.959	-99.4313	14.959	89.5241
15.058	-108.759	15.058	76.4739
15.157	-118.154	15.157	63.3379
15.256	-127.614	15.256	50.1217
15.355	-137.136	15.355	36.8318
15.454	-146.718	15.454	23.4748
15.553	-156.356	15.553	10.0578
15.652	-166.046	15.652	-3.41209
15.751	-175.786	15.751	-16.9276
15.85	174.429	15.85	-30.4817
15.949	164.602	15.949	-44.0673
16.048	154.737	16.048	-57.6776
16.147	144.838	16.147	-71.3063
16.246	134.907	16.246	-84.9471
16.345	124.949	16.345	-98.5945
16.444	114.966	16.444	-112.243
16.543	104.961	16.543	-125.889
16.642	94.9384	16.642	-139.527
16.741	84.9001	16.741	-153.154
16.84	74.849	16.84	-166.768
16.939	64.7876	16.939	179.633
17.038	54.7184	17.038	166.051
17.137	44.6437	17.137	152.486
17.236	34.5656	17.236	138.938
17.335	24.4862	17.335	125.404
17.434	14.4071	17.434	111.885
17.533	4.33033	17.533	98.3766
17.632	-5.7427	17.632	84.8762
17.731	-15.8105	17.731	71.3801
17.83	-25.8717	17.83	57.8843
17.929	-35.9252	17.929	44.3847
18.028	-45.9698	18.028	30.8768
18.127	-56.0046	18.127	17.3565
18.226	-66.0287	18.226	3.81956
18.325	-76.0414	18.325	-9.73778
18.424	-86.0421	18.424	-23.3189
18.523	-96.0302	18.523	-36.9267
18.622	-106.005	18.622	-50.5633
18.721	-115.967	18.721	-64.2304
18.82	-125.914	18.82	-77.9288
18.919	-135.848	18.919	-91.6589
19.018	-145.767	19.018	-105.42
19.117	-155.672	19.117	-119.211
19.216	-165.561	19.216	-133.03
19.315	-175.436	19.315	-146.875
19.414	174.706	19.414	-160.742
19.513	164.863	19.513	-174.629
19.612	155.037	19.612	171.47
19.711	145.229	19.711	157.558
19.81	135.44	19.81	143.641
19.909	125.67	19.909	129.723
20.008	115.922	20.008	115.81
20.107	106.197	20.107	101.908
20.206	96.4975	20.206	88.0233
20.305	86.8274	20.305	74.1618
20.404	77.1901	20.404	60.3299
20.503	67.5901	20.503	46.5344
20.602	58.033	20.602	32.7818
20.701	48.526	20.701	19.079
20.8	39.0776	20.8	5.43281
20.899	29.6983	20.899	-8.15
20.998	20.4014	20.998	-21.6626
21.097	11.2033	21.097	-35.0985
21.196	2.12486	21.196	-48.4509
21.295	-6.80753	21.295	-61.7136
21.394	-15.5598	21.394	-74.8802
21.493	-24.0875	21.493	-87.9449
21.592	-32.332	21.592	-100.902
21.691	-40.2152	21.691	-113.744
21.79	-47.6308	21.79	-126.467
21.889	-54.4339	21.889	-139.064
21.988	-60.4259	21.988	-151.527
22.087	-65.3384	22.087	-163.848
22.186	-68.8255	22.186	-176.016
22.285	-70.4968	22.285	171.983
22.384	-70.0587	22.384	160.167
22.483	-67.6318	22.483	148.561
22.582	-64.0877	22.582	137.198
22.681	-60.8874	22.681	126.126
22.78	-59.2963	22.78	115.407
22.879	-59.8224	22.879	105.126
22.978	-62.35	22.978	95.3957
23.077	-66.5132	23.077	86.3676
23.176	-71.9328	23.176	78.2329
23.275	-78.297	23.275	71.2183
23.374	-85.3706	23.374	65.5515
23.473	-92.9811	23.473	61.3707
23.572	-101.002	23.572	58.5668
23.671	-109.341	23.671	56.6333
23.77	-117.93	23.77	54.7148
23.869	-126.715	23.869	51.9342
23.968	-135.657	23.968	47.7408
24.067	-144.726	24.067	41.9908
24.166	-153.898	24.166	34.8095
24.265	-163.152	24.265	26.4274
24.364	-172.474	24.364	17.0825
24.463	178.148	24.463	6.9805
24.562	168.725	24.562	-3.71266
24.661	159.265	24.661	-14.8674
24.76	149.775	24.76	-26.3833
24.859	140.26	24.859	-38.1825
24.958	130.725	24.958	-50.204
25.057	121.174	25.057	-62.4001
25.156	111.609	25.156	-74.733
25.255	102.034	25.255	-87.1724
25.354	92.4498	25.354	-99.6943
25.453	82.8584	25.453	-112.28
25.552	73.2609	25.552	-124.913
25.651	63.6582	25.651	-137.584
25.75	54.0509	25.75	-150.283
25.849	44.4393	25.849	-163.004
25.948	34.8236	25.948	-175.742
26.047	25.2039	26.047	171.504
26.146	15.58	26.146	158.734
26.245	5.95184	26.245	145.949
26.344	-3.68091	26.344	133.146
26.443	-13.3185	26.443	120.323
26.542	-22.9613	26.542	107.477
26.641	-32.6096	26.641	94.6043
26.74	-42.2636	26.74	81.7017
26.839	-51.9235	26.839	68.7661
26.938	-61.5896	26.938	55.7946
27.037	-71.262	27.037	42.7851
27.136	-80.9405	27.136	29.7359
27.235	-90.6253	27.235	16.6461
27.334	-100.316	27.334	3.51579
27.433	-110.012	27.433	-9.65453
27.532	-119.714	27.532	-22.8633
27.631	-129.42	27.631	-36.1084
27.73	-139.13	27.73	-49.387
27.829	-148.843	27.829	-62.6954
27.928	-158.558	27.928	-76.0297
28.027	-168.274	28.027	-89.3853
28.126	-177.989	28.126	-102.757
28.225	172.297	28.225	-116.141
28.324	162.586	28.324	-129.529
28.423	152.881	28.423	-142.918
28.522	143.182	28.522	-156.302
28.621	133.492	28.621	-169.674
28.72	123.813	28.72	176.971
28.819	114.147	28.819	163.637
28.918	104.497	28.918	150.332
29.017	94.8651	29.017	137.059
29.116	85.2543	29.116	123.822
29.215	75.6676	29.215	110.626
29.314	66.1081	29.314	97.4749
29.413	56.5791	29.413	84.3701
29.512	47.0841	29.512	71.3141
29.611	37.627	29.611	58.3082
29.71	28.2117	29.71	45.3527
29.809	18.8425	29.809	32.4472
29.908	9.52381	29.908	19.5904
30.007	0.26049	30.007	6.78028
30.106	-8.9424	30.106	-5.98588
30.205	-18.0795	30.205	-18.7114
30.304	-27.1451	30.304	-31.4003
30.403	-36.1331	30.403	-44.0564
30.502	-45.0371	30.502	-56.6842
30.601	-53.8505	30.601	-69.2876
30.7	-62.5663	30.7	-81.8706
30.799	-71.1771	30.799	-94.4365
30.898	-79.6754	30.898	-106.988
30.997	-88.0537	30.997	-119.527
31.096	-96.3041	31.096	-132.055
31.195	-104.419	31.195	-144.571
31.294	-112.392	31.294	-157.075
31.393	-120.217	31.393	-169.565
31.492	-127.888	31.492	177.962
31.591	-135.401	31.591	165.51
31.69	-142.755	31.69	153.084
31.789	-149.951	31.789	140.688
31.888	-156.993	31.888	128.328
31.987	-163.89	31.987	116.01
32.086	-170.653	32.086	103.739
32.185	-177.298	32.185	91.5223
32.284	176.154	32.284	79.3639
32.383	169.679	32.383	67.2685
32.482	163.249	32.482	55.2393
32.581	156.836	32.581	43.2786
32.68	150.411	32.68	31.3867
32.779	143.944	32.779	19.5624
32.878	137.41	32.878	7.80253
32.977	130.785	32.977	-3.89825
33.076	124.049	33.076	-15.547
33.175	117.187	33.175	-27.1527
33.274	110.188	33.274	-38.7258
33.373	103.045	33.373	-50.2776
33.472	95.7531	33.472	-61.8205
33.571	88.3122	33.571	-73.3666
33.67	80.7239	33.67	-84.9277
33.769	72.9917	33.769	-96.5147
33.868	65.1205	33.868	-108.137
33.967	57.1162	33.967	-119.803
34.066	48.9854	34.066	-131.518
34.165	40.7348	34.165	-143.288
34.264	32.3716	34.264	-155.113
34.363	23.9027	34.363	-166.995
34.462	15.3351	34.462	-178.934
34.561	6.67539	34.561	169.073
34.66	-2.06988	34.66	157.028
34.759	-10.8945	34.759	144.935
34.858	-19.7927	34.858	132.799
34.957	-28.7586	34.957	120.622
35.056	-37.7871	35.056	108.41
35.155	-46.8728	35.155	96.1657
35.254	-56.0109	35.254	83.8933
35.353	-65.1968	35.353	71.5957
35.452	-74.426	35.452	59.2753
35.551	-83.6943	35.551	46.9341
35.65	-92.9975	35.65	34.5735
35.749	-102.332	35.749	22.194
35.848	-111.693	35.848	9.7958
35.947	-121.078	35.947	-2.62132
36.046	-130.483	36.046	-15.0581
36.145	-139.904	36.145	-27.5155
36.244	-149.338	36.244	-39.9948
36.343	-158.783	36.343	-52.497
36.442	-168.234	36.442	-65.0234
36.541	-177.689	36.541	-77.5749
36.64	172.854	36.64	-90.1522
36.739	163.4	36.739	-102.756
36.838	153.951	36.838	-115.386
36.937	144.509	36.937	-128.042
37.036	135.076	37.036	-140.723
37.135	125.656	37.135	-153.428
37.234	116.251	37.234	-166.156
37.333	106.862	37.333	-178.904
37.432	97.4927	37.432	168.329
37.531	88.1435	37.531	155.546
37.63	78.8168	37.63	142.75
37.729	69.5139	37.729	129.943
37.828	60.2364	37.828	117.127
37.927	50.9853	37.927	104.306
38.026	41.7615	38.026	91.4817
38.125	32.566	38.125	78.656
38.224	23.399	38.224	65.8309
38.323	14.261	38.323	53.0079
38.422	5.15202	38.422	40.188
38.521	-3.92815	38.521	27.3719
38.62	-12.9799	38.62	14.5596
38.719	-22.0037	38.719	1.75086
38.818	-31.0004	38.818	-11.0552
38.917	-39.971	38.917	-23.86
39.016	-48.9165	39.016	-36.6651
39.115	-57.8381	39.115	-49.4726
39.214	-66.737	39.214	-62.285
39.313	-75.6146	39.313	-75.1048
39.412	-84.4722	39.412	-87.9349
39.511	-93.3109	39.511	-100.778
39.61	-102.132	39.61	-113.637
39.709	-110.937	39.709	-126.514
39.808	-119.726	39.808	-139.413
39.907	-128.5	39.907	-152.335
40.006	-137.26	40.006	-165.282
40.105	-146.005	40.105	-178.256
40.204	-154.737	40.204	168.741
40.303	-163.455	40.303	155.709
40.402	-172.157	40.402	142.647
40.501	179.155	40.501	129.555
40.6	170.484	40.6	116.433
40.699	161.83	40.699	103.281
40.798	153.195	40.798	90.0994
40.897	144.581	40.897	76.8895
40.996	135.988	40.996	63.6518
41.095	127.418	41.095	50.3875
41.194	118.874	41.194	37.0977
41.293	110.356	41.293	23.7836
41.392	101.867	41.392	10.4465
41.491	93.4067	41.491	-2.91238
41.59	84.9771	41.59	-16.2918
41.689	76.5788	41.689	-29.6906
41.788	68.2121	41.788	-43.1074
41.887	59.877	41.887	-56.541
41.986	51.5731	41.986	-69.9902
42.085	43.2992	42.085	-83.4538
42.184	35.054	42.184	-96.9304
42.283	26.8353	42.283	-110.419
42.382	18.6407	42.382	-123.918
42.481	10.4671	42.481	-137.425
42.58	2.31097	42.58	-150.94
42.679	-5.83139	42.679	-164.461
42.778	-13.9641	42.778	-177.985
42.877	-22.0913	42.877	168.49
42.976	-30.2175	42.976	154.965
43.075	-38.3467	43.075	141.444
43.174	-46.483	43.174	127.93
43.273	-54.6301	43.273	114.425
43.372	-62.7916	43.372	100.933
43.471	-70.9702	43.471	87.4583
43.57	-79.1685	43.57	74.0038
43.669	-87.3882	43.669	60.5743
43.768	-95.6307	43.768	47.1743
43.867	-103.897	43.867	33.8083
43.966	-112.187	43.966	20.4814
44.065	-120.5	44.065	7.19868
44.164	-128.836	44.164	-6.03484
44.263	-137.194	44.263	-19.2139
44.362	-145.573	44.362	-32.3336
44.461	-153.97	44.461	-45.3887
44.56	-162.384	44.56	-58.3749
44.659	-170.814	44.659	-71.2876
44.758	-179.257	44.758	-84.1234
44.857	172.287	44.857	-96.8791
44.956	163.821	44.956	-109.553
45.055	155.344	45.055	-122.143
45.154	146.858	45.154	-134.649
45.253	138.362	45.253	-147.073
45.352	129.857	45.352	-159.416
45.451	121.341	45.451	-171.683
45.55	112.812	45.55	176.122
45.649	104.269	45.649	163.994
45.748	95.7098	45.748	151.924
45.847	87.1305	45.847	139.906
45.946	78.5279	45.946	127.932
46.045	69.8983	46.045	115.993
46.144	61.2376	46.144	104.081
46.243	52.5416	46.243	92.1875
46.342	43.806	46.342	80.3055
46.441	35.0267	46.441	68.4278
46.54	26.1994	46.54	56.5483
46.639	17.3204	46.639	44.6611
46.738	8.38617	46.738	32.7614
46.837	-0.60641	46.837	20.8442
46.936	-9.66003	46.936	8.90523
47.035	-18.7769	47.035	-3.05994
47.134	-27.9587	47.134	-15.0559
47.233	-37.2066	47.233	-27.0875
47.332	-46.5214	47.332	-39.1601
47.431	-55.9033	47.431	-51.2797
47.53	-65.352	47.53	-63.4526
47.629	-74.867	47.629	-75.6857
47.728	-84.4472	47.728	-87.9864
47.827	-94.0914	47.827	-100.362
47.926	-103.798	47.926	-112.82
48.025	-113.565	48.025	-125.368
48.124	-123.39	48.124	-138.013
48.223	-133.271	48.223	-150.759
48.322	-143.207	48.322	-163.614
48.421	-153.193	48.421	-176.579
48.52	-163.228	48.52	170.341
48.619	-173.31	48.619	157.144
48.718	176.566	48.718	143.831
48.817	166.401	48.817	130.401
48.916	156.197	48.916	116.856
49.015	145.959	49.015	103.199
49.114	135.688	49.114	89.4313
49.213	125.387	49.213	75.5582
49.312	115.059	49.312	61.5836
49.411	104.706	49.411	47.5122
49.51	94.3316	49.51	33.3491
49.609	83.938	49.609	19.0997
49.708	73.5279	49.708	4.7695
49.807	63.1038	49.807	-9.63601
49.906	52.6684	49.906	-24.1111
50.005	42.2244	50.005	-38.6503
50.104	31.7743	50.104	-53.2479
50.203	21.3208	50.203	-67.8983
50.302	10.8665	50.302	-82.5963
50.401	0.41427	50.401	-97.3363
50.5	-10.0333	50.5	-112.113
50.599	-20.4733	50.599	-126.922
50.698	-30.9029	50.698	-141.757
50.797	-41.3192	50.797	-156.615
50.896	-51.719	50.896	-171.489
50.995	-62.0994	50.995	173.624
51.094	-72.4568	51.094	158.729
51.193	-82.7879	51.193	143.83
51.292	-93.0892	51.292	128.932
51.391	-103.357	51.391	114.039
51.49	-113.586	51.49	99.1538
51.589	-123.774	51.589	84.2815
51.688	-133.915	51.688	69.4253
51.787	-144.003	51.787	54.5887
51.886	-154.035	51.886	39.775
51.985	-164.004	51.985	24.9872
52.084	-173.904	52.084	10.2282
52.183	176.272	52.183	-4.4993
52.282	166.532	52.282	-19.1931
52.381	156.884	52.381	-33.851
52.48	147.336	52.48	-48.4714
52.579	137.899	52.579	-63.0527
52.678	128.584	52.678	-77.5938
52.777	119.402	52.777	-92.0941
52.876	110.365	52.876	-106.553
52.975	101.489	52.975	-120.97
53.074	92.7862	53.074	-135.346
53.173	84.2736	53.173	-149.682
53.272	75.9664	53.272	-163.977
53.371	67.8804	53.371	-178.233
53.47	60.0302	53.47	167.55
53.569	52.4282	53.569	153.37
53.668	45.0834	53.668	139.227
53.767	37.9994	53.767	125.119
53.866	31.1722	53.866	111.047
53.965	24.5883	53.965	97.0117
54.064	18.2231	54.064	83.0129
54.163	12.04	54.163	69.0529
54.262	5.99095	54.262	55.1343
54.361	0.01882	54.361	41.2611
54.46	-5.939	54.46	27.4385
54.559	-11.9459	54.559	13.6733
54.658	-18.061	54.658	-0.02565
54.757	-24.3353	54.757	-13.6479
54.856	-30.8091	54.856	-27.1803
54.955	-37.5106	54.955	-40.6076
55.054	-44.4567	55.054	-53.9113
55.153	-51.6543	55.153	-67.0701
55.252	-59.1025	55.252	-80.0596
55.351	-66.7944	55.351	-92.8516
55.45	-74.7191	55.45	-105.415
55.549	-82.8633	55.549	-117.717
55.648	-91.2125	55.648	-129.722
55.747	-99.752	55.747	-141.397
55.846	-108.467	55.846	-152.713
55.945	-117.344	55.945	-163.65
56.044	-126.37	56.044	-174.206
56.143	-135.532	56.143	175.599
56.242	-144.82	56.242	165.714
56.341	-154.224	56.341	156.055
56.44	-163.735	56.44	146.512
56.539	-173.344	56.539	136.955
56.638	176.957	56.638	127.255
56.737	167.173	56.737	117.299
56.836	157.312	56.836	106.999
56.935	147.378	56.935	96.3004
57.034	137.377	57.034	85.1802
57.133	127.314	57.133	73.6385
57.232	117.193	57.232	61.6932
57.331	107.018	57.331	49.373
57.43	96.7922	57.43	36.7118
57.529	86.5198	57.529	23.7448
57.628	76.2037	57.628	10.5067
57.727	65.847	57.727	-2.9703
57.826	55.4525	57.826	-16.6565
57.925	45.0231	57.925	-30.5255
58.024	34.5612	58.024	-44.5537
58.123	24.0694	58.123	-58.7203
58.222	13.5499	58.222	-73.007
58.321	3.00525	58.321	-87.3976
58.42	-7.5625	58.42	-101.878
58.519	-18.1512	58.519	-116.436
58.618	-28.7586	58.618	-131.06
58.717	-39.3828	58.717	-145.741
58.816	-50.0217	58.816	-160.47
58.915	-60.6733	58.915	-175.239
59.014	-71.3357	59.014	169.959
59.113	-82.0067	59.113	155.129
59.212	-92.6846	59.212	140.277
59.311	-103.367	59.311	125.408
59.41	-114.053	59.41	110.526
59.509	-124.739	59.509	95.6361
59.608	-135.423	59.608	80.7412
59.707	-146.104	59.707	65.8445
59.806	-156.78	59.806	50.949
59.905	-167.447	59.905	36.0574
60.004	-178.104	60.004	21.172
60.103	171.252	60.103	6.29479
60.202	160.624	60.202	-8.57229
60.301	150.014	60.301	-23.4277
60.4	139.425	60.4	-38.2702
60.499	128.861	60.499	-53.0985
60.598	118.325	60.598	-67.9119
60.697	107.821	60.697	-82.7097
60.796	97.3526	60.796	-97.4917
60.895	86.9245	60.895	-112.258
60.994	76.5415	60.994	-127.008
61.093	66.2088	61.093	-141.742
61.192	55.9323	61.192	-156.462
61.291	45.7183	61.291	-171.167
61.39	35.574	61.39	174.14
61.489	25.5072	61.489	159.459
61.588	15.5264	61.588	144.788
61.687	5.6411	61.687	130.125
61.786	-4.13833	61.786	115.469
61.885	-13.8005	61.885	100.816
61.984	-23.3333	61.984	86.1653
62.083	-32.7234	62.083	71.5138
62.182	-41.957	62.182	56.8593
62.281	-51.0198	62.281	42.1994
62.38	-59.8974	62.38	27.5313
62.479	-68.5761	62.479	12.8529
62.578	-77.0437	62.578	-1.83833
62.677	-85.2909	62.677	-16.5446
62.776	-93.3126	62.776	-31.2679
62.875	-101.11	62.875	-46.0101
62.974	-108.691	62.974	-60.773
63.073	-116.075	63.073	-75.5579
63.172	-123.291	63.172	-90.3659
63.271	-130.377	63.271	-105.198
63.37	-137.383	63.37	-120.055
63.469	-144.364	63.469	-134.937
63.568	-151.377	63.568	-149.844
63.667	-158.48	63.667	-164.776
63.766	-165.722	63.766	-179.732
63.865	-173.147	63.865	165.288
63.964	179.215	63.964	150.285
64.063	171.341	64.063	135.262
64.162	163.221	64.162	120.218
64.261	154.851	64.261	105.155
64.36	146.236	64.36	90.0766
64.459	137.384	64.459	74.9832
64.558	128.306	64.558	59.8774
64.657	119.016	64.657	44.7614
64.756	109.529	64.756	29.6375
64.855	99.8593	64.855	14.5081
64.954	90.0211	64.954	-0.6242
65.053	80.028	65.053	-15.7569
65.152	69.893	65.152	-30.8875
65.251	59.6279	65.251	-46.0133
65.35	49.2435	65.35	-61.1318
65.449	38.7499	65.449	-76.2403
65.548	28.1563	65.548	-91.3364
65.647	17.4708	65.647	-106.418
65.746	6.70118	65.746	-121.481
65.845	-4.1459	65.845	-136.526
65.944	-15.0641	65.944	-151.548
66.043	-26.0478	66.043	-166.547
66.142	-37.0917	66.142	178.48
66.241	-48.1912	66.241	163.534
66.34	-59.3417	66.34	148.617
66.439	-70.5392	66.439	133.73
66.538	-81.7802	66.538	118.873
66.637	-93.0609	66.637	104.048
66.736	-104.378	66.736	89.2542
66.835	-115.729	66.835	74.4922
66.934	-127.111	66.934	59.7614
67.033	-138.52	67.033	45.0609
67.132	-149.955	67.132	30.3895
67.231	-161.413	67.231	15.7457
67.33	-172.891	67.33	1.12752
67.429	175.613	67.429	-13.4674
67.528	164.101	67.528	-28.0419
67.627	152.575	67.627	-42.599
67.726	141.038	67.726	-57.1421
67.825	129.491	67.825	-71.675
67.924	117.938	67.924	-86.2017
68.023	106.379	68.023	-100.726
68.122	94.8174	68.122	-115.254
68.221	83.2552	68.221	-129.788
68.32	71.6946	68.32	-144.333
68.419	60.1378	68.419	-158.895
68.518	48.5872	68.518	-173.478
68.617	37.0451	68.617	171.913
68.716	25.5141	68.716	157.275
68.815	13.9966	68.815	142.602
68.914	2.4952	68.914	127.892
69.013	-8.98728	69.013	113.139
69.112	-20.4481	69.112	98.3397
69.211	-31.8842	69.211	83.4917
69.31	-43.2926	69.31	68.5914
69.409	-54.6701	69.409	53.636
69.508	-66.0134	69.508	38.6231
69.607	-77.3191	69.607	23.5506
69.706	-88.5835	69.706	8.41644
69.805	-99.8031	69.805	-6.78081
69.904	-110.974	69.904	-22.0425
70.003	-122.092	70.003	-37.3695
70.102	-133.154	70.102	-52.7628
70.201	-144.156	70.201	-68.2226
70.3	-155.093	70.3	-83.7494
70.399	-165.962	70.399	-99.3432
70.498	-176.759	70.498	-115.004
70.597	172.52	70.597	-130.731
70.696	161.877	70.696	-146.524
70.795	151.315	70.795	-162.383
70.894	140.836	70.894	-178.307
70.993	130.441	70.993	165.706
71.092	120.132	71.092	149.655
71.191	109.906	71.191	133.542
71.29	99.7624	71.29	117.369
71.389	89.6978	71.389	101.135
71.488	79.7073	71.488	84.8422
71.587	69.7846	71.587	68.4917
71.686	59.922	71.686	52.0846
71.785	50.1105	71.785	35.6219
71.884	40.3396	71.884	19.1048
71.983	30.598	71.983	2.53443
72.082	20.8736	72.082	-14.0882
72.181	11.1542	72.181	-30.7619
72.28	1.42731	72.28	-47.4857
72.379	-8.31883	72.379	-64.2586
72.478	-18.0953	72.478	-81.0796
72.577	-27.9121	72.577	-97.9477
72.676	-37.7779	72.676	-114.862
72.775	-47.6997	72.775	-131.822
72.874	-57.683	72.874	-148.826
72.973	-67.7317	72.973	-165.874
73.072	-77.8482	73.072	177.036
73.171	-88.0332	73.171	159.903
73.27	-98.2862	73.27	142.729
73.369	-108.605	73.369	125.515
73.468	-118.988	73.468	108.261
73.567	-129.43	73.567	90.9675
73.666	-139.927	73.666	73.6358
73.765	-150.475	73.765	56.2664
73.864	-161.066	73.864	38.86
73.963	-171.696	73.963	21.4175
74.062	177.642	74.062	3.93949
74.161	166.956	74.161	-13.5732
74.26	156.251	74.26	-31.1197
74.359	145.535	74.359	-48.6993
74.458	134.815	74.458	-66.311
74.557	124.098	74.557	-83.9538
74.656	113.392	74.656	-101.627
74.755	102.704	74.755	-119.329
74.854	92.0396	74.854	-137.058
74.953	81.4072	74.953	-154.814
75.052	70.8128	75.052	-172.595
75.151	60.2628	75.151	169.601
75.25	49.7627	75.25	151.775
75.349	39.3174	75.349	133.93
75.448	28.9311	75.448	116.067
75.547	18.6068	75.547	98.1895
75.646	8.34621	75.646	80.3002
75.745	-1.85054	75.745	62.4021
75.844	-11.985	75.844	44.4987
75.943	-22.0606	75.943	26.5943
76.042	-32.0828	76.042	8.6936
76.141	-42.0594	76.141	-9.19809
76.24	-51.9999	76.24	-27.0745
76.339	-61.916	76.339	-44.9283
76.438	-71.8209	76.438	-62.7511
76.537	-81.7292	76.537	-80.533
76.636	-91.6561	76.636	-98.2622
76.735	-101.617	76.735	-115.925
76.834	-111.628	76.834	-133.504
76.933	-121.703	76.933	-150.981
77.032	-131.855	77.032	-168.331
77.131	-142.096	77.131	174.475
77.23	-152.436	77.23	157.471
77.329	-162.883	77.329	140.7
77.428	-173.442	77.428	124.214
77.527	175.883	77.527	108.075
77.626	165.088	77.626	92.3555
77.725	154.174	77.725	77.1407
77.824	143.142	77.824	62.5228
77.923	131.993	77.923	48.5926
78.022	120.73	78.022	35.4213
78.121	109.356	78.121	23.0303
78.22	97.8748	78.22	11.3533
78.319	86.2914	78.319	0.20501
78.418	74.61	78.418	-10.7157
78.517	62.8351	78.517	-21.7726
78.616	50.9714	78.616	-33.3051
78.715	39.0235	78.715	-45.5546
78.814	26.9958	78.814	-58.6394
78.913	14.8928	78.913	-72.5734
79.012	2.71866	79.012	-87.3038
79.111	-9.52256	79.111	-102.746
79.21	-21.827	79.21	-118.806
79.309	-34.1909	79.309	-135.397
79.408	-46.6107	79.408	-152.438
79.507	-59.0831	79.507	-169.864
79.606	-71.6049	79.606	172.382
79.705	-84.173	79.705	154.347
79.804	-96.7845	79.804	136.068
79.903	-109.437	79.903	117.576
80.002	-122.127	80.002	98.8986
80.101	-134.853	80.101	80.0559
80.2	-147.612	80.2	61.066
80.299	-160.402	80.299	41.9439
80.398	-173.22	80.398	22.7021
80.497	173.935	80.497	3.35101
80.596	161.066	80.596	-16.1003
80.695	148.175	80.695	-35.6443
80.794	135.263	80.794	-55.2744
80.893	122.334	80.893	-74.9849
80.992	109.387	80.992	-94.7712
81.091	96.427	81.091	-114.629
81.19	83.4542	81.19	-134.554
81.289	70.471	81.289	-154.545
81.388	57.4792	81.388	-174.597
81.487	44.4809	81.487	165.292
81.586	31.4781	81.586	145.124
81.685	18.4729	81.685	124.9
81.784	5.46738	81.784	104.622
81.883	-7.53626	81.883	84.2927
81.982	-20.5358	81.982	63.9124
82.081	-33.5288	82.081	43.4825
82.18	-46.513	82.18	23.004
82.279	-59.4857	82.279	2.47795
82.378	-72.4444	82.378	-18.0949
82.477	-85.3864	82.477	-38.7138
82.576	-98.3087	82.576	-59.3781
82.675	-111.208	82.675	-80.0872
82.774	-124.082	82.774	-100.841
82.873	-136.927	82.873	-121.638
82.972	-149.739	82.972	-142.478
83.071	-162.516	83.071	-163.362
83.17	-175.252	83.17	175.712
83.269	172.054	83.269	154.743
83.368	159.408	83.368	133.732
83.467	146.813	83.467	112.679
83.566	134.273	83.566	91.5838
83.665	121.791	83.665	70.4472
83.764	109.371	83.764	49.2691
83.863	97.0174	83.863	28.0495
83.962	84.732	83.962	6.78848
84.061	72.5177	84.061	-14.5138
84.16	60.3763	84.16	-35.8573
84.259	48.3088	84.259	-57.242
84.358	36.3153	84.358	-78.6679
84.457	24.3945	84.457	-100.135
84.556	12.544	84.556	-121.643
84.655	0.7597	84.655	-143.192
84.754	-10.9642	84.754	-164.783
84.853	-22.635	84.853	173.586
84.952	-34.2619	84.952	151.913
85.051	-45.8557	85.051	130.199
85.15	-57.4284	85.15	108.444
85.249	-68.9934	85.249	86.6479
85.348	-80.5649	85.348	64.8107
85.447	-92.1573	85.447	42.9323
85.546	-103.785	85.546	21.0128
85.645	-115.463	85.645	-0.94768
85.744	-127.203	85.744	-22.9492
85.843	-139.017	85.843	-44.9916
85.942	-150.917	85.942	-67.075
86.041	-162.91	86.041	-89.199
86.14	-175.005	86.14	-111.364
86.239	172.794	86.239	-133.569
86.338	160.483	86.338	-155.815
86.437	148.059	86.437	-178.1
86.536	135.521	86.536	159.574
86.635	122.87	86.635	137.209
86.734	110.106	86.734	114.804
86.833	97.2318	86.833	92.3596
86.932	84.2494	86.932	69.8767
87.031	71.1617	87.031	47.3553
87.13	57.9721	87.13	24.7959
87.229	44.6839	87.229	2.19873
87.328	31.3009	87.328	-20.4356
87.427	17.8265	87.427	-43.1068
87.526	4.26452	87.526	-65.8142
87.625	-9.38156	87.625	-88.5572
87.724	-23.1083	87.724	-111.335
87.823	-36.9123	87.823	-134.148
87.922	-50.7903	87.922	-156.995
88.021	-64.7394	88.021	-179.875
88.12	-78.7565	88.12	157.213
88.219	-92.8391	88.219	134.268
88.318	-106.984	88.318	111.292
88.417	-121.19	88.417	88.2861
88.516	-135.454	88.516	65.25
88.615	-149.773	88.615	42.1849
88.714	-164.147	88.714	19.0915
88.813	-178.572	88.813	-4.02957
88.912	166.952	88.912	-27.1775
89.011	152.428	89.011	-50.3515
89.11	137.856	89.11	-73.5509
89.209	123.239	89.209	-96.7751
89.308	108.577	89.308	-120.023
89.407	93.8726	89.407	-143.295
89.506	79.1259	89.506	-166.589
89.605	64.3381	89.605	170.095
89.704	49.5105	89.704	146.757
89.803	34.6437	89.803	123.399
89.902	19.7387	89.902	100.02
90.001	4.79638	90.001	76.6214
90.1	-10.1827	90.1	53.2036
90.199	-25.1977	90.199	29.767
90.298	-40.2482	90.298	6.31206
90.397	-55.3334	90.397	-17.1608
90.496	-70.4528	90.496	-40.6513
90.595	-85.6061	90.595	-64.1589
90.694	-100.793	90.694	-87.6834
90.793	-116.012	90.793	-111.224
90.892	-131.264	90.892	-134.782
90.991	-146.548	90.991	-158.355
91.09	-161.863	91.09	178.056
91.189	-177.211	91.189	154.451
91.288	167.411	91.288	130.831
91.387	152.002	91.387	107.195
91.486	136.562	91.486	83.545
91.585	121.092	91.585	59.8796
91.684	105.591	91.684	36.1996
91.783	90.0609	91.783	12.5048
91.882	74.5006	91.882	-11.2044
91.981	58.9107	91.981	-34.9279
92.08	43.2912	92.08	-58.6658
92.179	27.6425	92.179	-82.4179
92.278	11.9645	92.278	-106.184
92.377	-3.74243	92.377	-129.964
92.476	-19.4783	92.476	-153.758
92.575	-35.243	92.575	-177.565
92.674	-51.0362	92.674	158.614
92.773	-66.858	92.773	134.779
92.872	-82.7081	92.872	110.931
92.971	-98.5864	92.971	87.0698
93.07	-114.493	93.07	63.1957
93.169	-130.427	93.169	39.3086
93.268	-146.389	93.268	15.4088
93.367	-162.379	93.367	-8.50367
93.466	-178.396	93.466	-32.4285
93.565	165.56	93.565	-56.3656
93.664	149.489	93.664	-80.3147
93.763	133.391	93.763	-104.276
93.862	117.266	93.862	-128.248
93.961	101.115	93.961	-152.232
94.06	84.9382	94.06	-176.228
94.159	68.7354	94.159	159.766
94.258	52.507	94.258	135.749
94.357	36.2534	94.357	111.721
94.456	19.9749	94.456	87.6828
94.555	3.6717	94.555	63.6346
94.654	-12.6557	94.654	39.5765
94.753	-29.0071	94.753	15.5087
94.852	-45.382	94.852	-8.56846
94.951	-61.7802	94.951	-32.6548
95.05	-78.2011	95.05	-56.75
95.149	-94.6445	95.149	-80.854
95.248	-111.11	95.248	-104.966
95.347	-127.597	95.347	-129.087
95.446	-144.105	95.446	-153.215
95.545	-160.634	95.545	-177.352
95.644	-177.184	95.644	158.505
95.743	166.246	95.743	134.354
95.842	149.657	95.842	110.196
95.941	133.048	95.941	86.031
96.04	116.421	96.04	61.8598
96.139	99.7747	96.139	37.6822
96.238	83.1103	96.238	13.4984
96.337	66.4279	96.337	-10.6912
96.436	49.7278	96.436	-34.8865
96.535	33.0104	96.535	-59.0873
96.634	16.2758	96.634	-83.2934
96.733	-0.47576	96.733	-107.505
96.832	-17.2441	96.832	-131.72
96.931	-34.0289	96.931	-155.941
97.03	-50.8303	97.03	179.834
97.129	-67.6479	97.129	155.604
97.228	-84.4819	97.228	131.371
97.327	-101.332	97.327	107.134
97.426	-118.199	97.426	82.8924
97.525	-135.081	97.525	58.6478
97.624	-151.98	97.624	34.3997
97.723	-168.895	97.723	10.1484
97.822	174.173	97.822	-14.106
97.921	157.224	97.921	-38.3632
98.02	140.26	98.02	-62.6233
98.119	123.278	98.119	-86.8859
98.218	106.279	98.218	-111.151
98.317	89.263	98.317	-135.418
98.416	72.2297	98.416	-159.688
98.515	55.1789	98.515	176.04
98.614	38.1105	98.614	151.766
98.713	21.0242	98.713	127.491
98.812	3.91989	98.812	103.213
98.911	-13.2025	98.911	78.9342
99.01	-30.3431	99.01	54.6535
99.109	-47.502	99.109	30.3714
99.208	-64.6792	99.208	6.08784
99.307	-81.8747	99.307	-18.197
99.406	-99.0886	99.406	-42.4831
99.505	-116.321	99.505	-66.7704
99.604	-133.571	99.604	-91.0588
99.703	-150.839	99.703	-115.348
99.802	-168.125	99.802	-139.639
99.901	174.573	99.901	-163.93
100	157.253	100	171.778

## Sheet: Figure 4(a)
Data Corresponds to Parametric Variation
Rs=3.00mm		Rs=4.00mm		Rs=5.00mm
Frequency (GHz)	S11 (dB)	Frequency (GHz)	S11 (dB)	Frequency (GHz)	S11 (dB)
1	-0.00494	1	-0.41778	1	-0.60311
1.099	-0.14911	1.099	-0.49331	1.099	-0.60452
1.198	-0.30838	1.198	-0.57906	1.198	-0.61553
1.297	-0.4832	1.297	-0.67583	1.297	-0.63801
1.396	-0.67409	1.396	-0.78447	1.396	-0.67383
1.495	-0.88161	1.495	-0.9059	1.495	-0.72483
1.594	-1.10641	1.594	-1.04109	1.594	-0.79284
1.693	-1.34922	1.693	-1.19111	1.693	-0.87969
1.792	-1.61086	1.792	-1.35707	1.792	-0.98724
1.891	-1.89225	1.891	-1.54018	1.891	-1.11738
1.99	-2.19444	1.99	-1.74175	1.99	-1.27208
2.089	-2.51862	2.089	-1.9632	2.089	-1.4534
2.188	-2.86612	2.188	-2.20607	2.188	-1.66358
2.287	-3.2385	2.287	-2.47208	2.287	-1.90502
2.386	-3.6375	2.386	-2.76311	2.386	-2.18042
2.485	-4.06516	2.485	-3.08126	2.485	-2.49279
2.584	-4.52381	2.584	-3.42893	2.584	-2.84562
2.683	-5.01619	2.683	-3.80883	2.683	-3.24295
2.782	-5.54549	2.782	-4.22407	2.782	-3.68956
2.881	-6.11548	2.881	-4.67826	2.881	-4.19122
2.98	-6.73064	2.98	-5.17568	2.98	-4.75501
3.079	-7.39635	3.079	-5.72135	3.079	-5.38972
3.178	-8.11912	3.178	-6.32137	3.178	-6.10659
3.277	-8.90689	3.277	-6.98315	3.277	-6.92023
3.376	-9.76943	3.376	-7.71583	3.376	-7.85024
3.475	-10.7188	3.475	-8.53091	3.475	-8.92369
3.574	-11.77	3.574	-9.443	3.574	-10.1795
3.673	-12.9414	3.673	-10.471	3.673	-11.6764
3.772	-14.2543	3.772	-11.6394	3.772	-13.5088
3.871	-15.7303	3.871	-12.9803	3.871	-15.8404
3.97	-17.3793	3.97	-14.5334	3.97	-18.9824
4.069	-19.16	4.069	-16.34	4.069	-23.5131
4.168	-20.8729	4.168	-18.4041	4.168	-28.1241
4.267	-22.0043	4.267	-20.5316	4.267	-24.1451
4.366	-21.9556	4.366	-21.9356	4.366	-19.4921
4.465	-20.8377	4.465	-21.536	4.465	-16.2933
4.564	-19.2964	4.564	-19.7589	4.564	-13.9527
4.663	-17.7615	4.663	-17.7251	4.663	-12.1361
4.762	-16.3784	4.762	-15.8912	4.762	-10.6694
4.861	-15.1694	4.861	-14.3245	4.861	-9.45319
4.96	-14.1201	4.96	-12.9948	4.96	-8.42628
5.059	-13.2086	5.059	-11.8599	5.059	-7.54843
5.158	-12.4144	5.158	-10.8842	5.158	-6.79189
5.257	-11.7202	5.257	-10.0396	5.257	-6.1368
5.356	-11.1123	5.356	-9.30495	5.356	-5.56851
5.455	-10.5793	5.455	-8.66388	5.455	-5.07591
5.554	-10.1124	5.554	-8.10386	5.554	-4.65046
5.653	-9.70419	5.653	-7.6151	5.653	-4.28545
5.752	-9.3489	5.752	-7.18984	5.752	-3.97557
5.851	-9.04167	5.851	-6.8219	5.851	-3.7166
5.95	-8.77854	5.95	-6.50631	5.95	-3.50511
6.049	-8.55623	6.049	-6.23907	6.049	-3.33838
6.148	-8.37203	6.148	-6.0169	6.148	-3.21422
6.247	-8.22366	6.247	-5.83719	6.247	-3.1309
6.346	-8.10926	6.346	-5.69778	6.346	-3.08708
6.445	-8.02726	6.445	-5.59698	6.445	-3.08174
6.544	-7.97636	6.544	-5.53346	6.544	-3.11418
6.643	-7.9555	6.643	-5.5062	6.643	-3.18396
6.742	-7.9638	6.742	-5.51447	6.742	-3.29089
6.841	-8.00057	6.841	-5.55781	6.841	-3.43503
6.94	-8.06525	6.94	-5.636	6.94	-3.61667
7.039	-8.15741	7.039	-5.74908	7.039	-3.83634
7.138	-8.27673	7.138	-5.89729	7.138	-4.09479
7.237	-8.42297	7.237	-6.08117	7.237	-4.39304
7.336	-8.59597	7.336	-6.30147	7.336	-4.73234
7.435	-8.7956	7.435	-6.55925	7.435	-5.11423
7.534	-9.02176	7.534	-6.85586	7.534	-5.54049
7.633	-9.27432	7.633	-7.19303	7.633	-6.0132
7.732	-9.55311	7.732	-7.57286	7.732	-6.53468
7.831	-9.85783	7.831	-7.99795	7.831	-7.10744
7.93	-10.188	7.93	-8.47147	7.93	-7.73409
8.029	-10.5428	8.029	-8.9973	8.029	-8.41706
8.128	-10.921	8.128	-9.58015	8.128	-9.15817
8.227	-11.3208	8.227	-10.2258	8.227	-9.95775
8.326	-11.7395	8.326	-10.9415	8.326	-10.8131
8.425	-12.1733	8.425	-11.7361	8.425	-11.7159
8.524	-12.6168	8.524	-12.6207	8.524	-12.6478
8.623	-13.063	8.623	-13.6092	8.623	-13.5741
8.722	-13.5025	8.722	-14.7189	8.722	-14.437
8.821	-13.9236	8.821	-15.9709	8.821	-15.1538
8.92	-14.3124	8.92	-17.3884	8.92	-15.6313
9.019	-14.6535	9.019	-18.9904	9.019	-15.802
9.118	-14.9312	9.118	-20.7656	9.118	-15.6619
9.217	-15.1317	9.217	-22.5937	9.217	-15.273
9.316	-15.2453	9.316	-24.076	9.316	-14.7277
9.415	-15.2684	9.415	-24.5263	9.415	-14.111
9.514	-15.2042	9.514	-23.7181	9.514	-13.4835
9.613	-15.062	9.613	-22.2449	9.613	-12.882
9.712	-14.8552	9.712	-20.6801	9.712	-12.3262
9.811	-14.5992	9.811	-19.252	9.811	-11.8251
9.91	-14.3091	9.91	-18.0088	9.91	-11.3819
10.009	-13.9985	10.009	-16.9403	10.009	-10.9961
10.108	-13.6789	10.108	-16.0236	10.108	-10.6659
10.207	-13.3592	10.207	-15.2357	10.207	-10.3884
10.306	-13.0462	10.306	-14.5572	10.306	-10.1607
10.405	-12.7447	10.405	-13.9721	10.405	-9.97962
10.504	-12.4583	10.504	-13.4677	10.504	-9.84228
10.603	-12.189	10.603	-13.0334	10.603	-9.74577
10.702	-11.9382	10.702	-12.6606	10.702	-9.68729
10.801	-11.7065	10.801	-12.3423	10.801	-9.66415
10.9	-11.4941	10.9	-12.0722	10.9	-9.67368
10.999	-11.3007	10.999	-11.8453	10.999	-9.71319
11.098	-11.1258	11.098	-11.6569	11.098	-9.77994
11.197	-10.9688	11.197	-11.503	11.197	-9.87108
11.296	-10.829	11.296	-11.3799	11.296	-9.9836
11.395	-10.7052	11.395	-11.2842	11.395	-10.1143
11.494	-10.5968	11.494	-11.2125	11.494	-10.2598
11.593	-10.5025	11.593	-11.1619	11.593	-10.4165
11.692	-10.4213	11.692	-11.1294	11.692	-10.5805
11.791	-10.3523	11.791	-11.1122	11.791	-10.7479
11.89	-10.2942	11.89	-11.1075	11.89	-10.9148
11.989	-10.2462	11.989	-11.1125	11.989	-11.0771
12.088	-10.207	12.088	-11.1248	12.088	-11.2314
12.187	-10.1758	12.187	-11.1419	12.187	-11.3742
12.286	-10.1515	12.286	-11.1616	12.286	-11.5032
12.385	-10.1332	12.385	-11.1816	12.385	-11.6164
12.484	-10.12	12.484	-11.2004	12.484	-11.7131
12.583	-10.1112	12.583	-11.2164	12.583	-11.7933
12.682	-10.1061	12.682	-11.2285	12.682	-11.8581
12.781	-10.104	12.781	-11.2359	12.781	-11.9095
12.88	-10.1044	12.88	-11.2382	12.88	-11.9501
12.979	-10.1071	12.979	-11.2355	12.979	-11.9832
13.078	-10.1116	13.078	-11.228	13.078	-12.0123
13.177	-10.1179	13.177	-11.2165	13.177	-12.0411
13.276	-10.126	13.276	-11.202	13.276	-12.0732
13.375	-10.1358	13.375	-11.1855	13.375	-12.1122
13.474	-10.1476	13.474	-11.1685	13.474	-12.1615
13.573	-10.1617	13.573	-11.1524	13.573	-12.2242
13.672	-10.1783	13.672	-11.1387	13.672	-12.303
13.771	-10.1981	13.771	-11.1289	13.771	-12.4006
13.87	-10.2213	13.87	-11.1245	13.87	-12.5192
13.969	-10.2485	13.969	-11.1268	13.969	-12.661
14.068	-10.2803	14.068	-11.1371	14.068	-12.8277
14.167	-10.3172	14.167	-11.1567	14.167	-13.0211
14.266	-10.3597	14.266	-11.1867	14.266	-13.2425
14.365	-10.4083	14.365	-11.2279	14.365	-13.4935
14.464	-10.4636	14.464	-11.2813	14.464	-13.7752
14.563	-10.5258	14.563	-11.3475	14.563	-14.0885
14.662	-10.5954	14.662	-11.427	14.662	-14.4344
14.761	-10.6726	14.761	-11.5203	14.761	-14.8133
14.86	-10.7576	14.86	-11.6278	14.86	-15.2254
14.959	-10.8504	14.959	-11.7495	14.959	-15.67
15.058	-10.951	15.058	-11.8856	15.058	-16.1458
15.157	-11.0591	15.157	-12.0358	15.157	-16.6502
15.256	-11.1745	15.256	-12.1999	15.256	-17.1785
15.355	-11.2966	15.355	-12.3774	15.355	-17.7236
15.454	-11.4246	15.454	-12.5678	15.454	-18.275
15.553	-11.5578	15.553	-12.77	15.553	-18.8178
15.652	-11.6949	15.652	-12.983	15.652	-19.332
15.751	-11.8346	15.751	-13.2054	15.751	-19.7934
15.85	-11.9755	15.85	-13.4354	15.85	-20.1746
15.949	-12.1156	15.949	-13.6712	15.949	-20.45
16.048	-12.2531	16.048	-13.9102	16.048	-20.6003
16.147	-12.3859	16.147	-14.1499	16.147	-20.6187
16.246	-12.5117	16.246	-14.3871	16.246	-20.512
16.345	-12.6282	16.345	-14.6185	16.345	-20.2991
16.444	-12.7332	16.444	-14.8406	16.444	-20.0054
16.543	-12.8246	16.543	-15.0497	16.543	-19.6577
16.642	-12.9006	16.642	-15.2422	16.642	-19.2801
16.741	-12.9596	16.741	-15.4147	16.741	-18.8919
16.84	-13.0007	16.84	-15.5642	16.84	-18.5075
16.939	-13.0233	16.939	-15.6883	16.939	-18.1371
17.038	-13.0275	17.038	-15.7856	17.038	-17.7875
17.137	-13.0138	17.137	-15.8554	17.137	-17.4629
17.236	-12.9836	17.236	-15.8981	17.236	-17.1657
17.335	-12.9383	17.335	-15.9149	17.335	-16.8971
17.434	-12.88	17.434	-15.908	17.434	-16.6576
17.533	-12.811	17.533	-15.8803	17.533	-16.4468
17.632	-12.7339	17.632	-15.8348	17.632	-16.2643
17.731	-12.6511	17.731	-15.7753	17.731	-16.1094
17.83	-12.5653	17.83	-15.7051	17.83	-15.9814
17.929	-12.4789	17.929	-15.628	17.929	-15.8793
18.028	-12.3942	18.028	-15.5472	18.028	-15.8024
18.127	-12.3136	18.127	-15.4657	18.127	-15.75
18.226	-12.239	18.226	-15.3864	18.226	-15.7211
18.325	-12.1722	18.325	-15.3116	18.325	-15.7154
18.424	-12.115	18.424	-15.2435	18.424	-15.7321
18.523	-12.0686	18.523	-15.184	18.523	-15.7708
18.622	-12.0346	18.622	-15.1346	18.622	-15.8311
18.721	-12.014	18.721	-15.0968	18.721	-15.9126
18.82	-12.0079	18.82	-15.0715	18.82	-16.0151
18.919	-12.0172	18.919	-15.06	18.919	-16.1385
19.018	-12.0427	19.018	-15.0629	19.018	-16.2825
19.117	-12.0852	19.117	-15.0813	19.117	-16.4472
19.216	-12.1454	19.216	-15.1156	19.216	-16.6324
19.315	-12.2239	19.315	-15.1666	19.315	-16.8381
19.414	-12.3211	19.414	-15.235	19.414	-17.0643
19.513	-12.4378	19.513	-15.3213	19.513	-17.3108
19.612	-12.5742	19.612	-15.4263	19.612	-17.5773
19.711	-12.7308	19.711	-15.5505	19.711	-17.8635
19.81	-12.9079	19.81	-15.6947	19.81	-18.1687
19.909	-13.1058	19.909	-15.8597	19.909	-18.4916
20.008	-13.3246	20.008	-16.0464	20.008	-18.8308
20.107	-13.5642	20.107	-16.2557	20.107	-19.1839
20.206	-13.8245	20.206	-16.4888	20.206	-19.5477
20.305	-14.105	20.305	-16.7468	20.305	-19.9178
20.404	-14.4049	20.404	-17.0313	20.404	-20.2884
20.503	-14.7227	20.503	-17.3439	20.503	-20.6522
20.602	-15.0565	20.602	-17.6865	20.602	-21.0001
20.701	-15.4034	20.701	-18.0613	20.701	-21.3216
20.8	-15.7597	20.8	-18.4709	20.8	-21.6051
20.899	-16.1201	20.899	-18.9184	20.899	-21.8387
20.998	-16.4777	20.998	-19.4075	20.998	-22.0118
21.097	-16.8242	21.097	-19.9426	21.097	-22.1163
21.196	-17.1493	21.196	-20.5288	21.196	-22.1482
21.295	-17.4414	21.295	-21.1727	21.295	-22.1082
21.394	-17.6879	21.394	-21.8821	21.394	-22.0016
21.493	-17.8766	21.493	-22.667	21.493	-21.8376
21.592	-17.9974	21.592	-23.5399	21.592	-21.6275
21.691	-18.0432	21.691	-24.5164	21.691	-21.3838
21.79	-18.0119	21.79	-25.6171	21.79	-21.1184
21.889	-17.9061	21.889	-26.8678	21.889	-20.8421
21.988	-17.7331	21.988	-28.3001	21.988	-20.5641
22.087	-17.5033	22.087	-29.9473	22.087	-20.2919
22.186	-17.229	22.186	-31.8211	22.186	-20.0316
22.285	-16.9225	22.285	-33.8221	22.285	-19.7878
22.384	-16.5952	22.384	-35.4893	22.384	-19.5639
22.483	-16.2571	22.483	-35.8828	22.483	-19.3628
22.582	-15.9164	22.582	-34.7196	22.582	-19.1863
22.681	-15.5796	22.681	-32.8813	22.681	-19.036
22.78	-15.2515	22.78	-31.0514	22.78	-18.9131
22.879	-14.9359	22.879	-29.4325	22.879	-18.8184
22.978	-14.6355	22.978	-28.0395	22.978	-18.7528
23.077	-14.352	23.077	-26.8432	23.077	-18.7169
23.176	-14.0866	23.176	-25.8106	23.176	-18.7113
23.275	-13.84	23.275	-24.9138	23.275	-18.7367
23.374	-13.6128	23.374	-24.1307	23.374	-18.7939
23.473	-13.4049	23.473	-23.444	23.473	-18.8837
23.572	-13.2163	23.572	-22.8404	23.572	-19.007
23.671	-13.0468	23.671	-22.3095	23.671	-19.1651
23.77	-12.8962	23.77	-21.8429	23.77	-19.3593
23.869	-12.7641	23.869	-21.434	23.869	-19.5912
23.968	-12.6501	23.968	-21.0775	23.968	-19.8628
24.067	-12.5537	24.067	-20.7691	24.067	-20.1766
24.166	-12.4746	24.166	-20.5052	24.166	-20.5354
24.265	-12.4122	24.265	-20.2831	24.265	-20.9428
24.364	-12.3661	24.364	-20.1003	24.364	-21.4031
24.463	-12.3358	24.463	-19.955	24.463	-21.9219
24.562	-12.3208	24.562	-19.8458	24.562	-22.5058
24.661	-12.3206	24.661	-19.7713	24.661	-23.1636
24.76	-12.3345	24.76	-19.7307	24.76	-23.9065
24.859	-12.3621	24.859	-19.7233	24.859	-24.7492
24.958	-12.4027	24.958	-19.7486	24.958	-25.712
25.057	-12.4557	25.057	-19.8063	25.057	-26.8228
25.156	-12.5205	25.156	-19.8964	25.156	-28.1226
25.255	-12.5962	25.255	-20.019	25.255	-29.6739
25.354	-12.6821	25.354	-20.1741	25.354	-31.579
25.453	-12.7774	25.453	-20.3622	25.453	-34.0193
25.552	-12.881	25.552	-20.5836	25.552	-37.3529
25.651	-12.992	25.651	-20.8388	25.651	-42.2781
25.75	-13.1092	25.75	-21.1283	25.75	-46.6038
25.849	-13.2315	25.849	-21.4522	25.849	-41.5157
25.948	-13.3574	25.948	-21.8108	25.948	-36.9337
26.047	-13.4857	26.047	-22.2038	26.047	-33.8267
26.146	-13.6147	26.146	-22.6302	26.146	-31.5429
26.245	-13.743	26.245	-23.0877	26.245	-29.759
26.344	-13.8688	26.344	-23.5724	26.344	-28.3083
26.443	-13.9904	26.443	-24.0778	26.443	-27.0958
26.542	-14.1061	26.542	-24.5934	26.542	-26.0622
26.641	-14.2143	26.641	-25.104	26.641	-25.1685
26.74	-14.3133	26.74	-25.5877	26.74	-24.3875
26.839	-14.4015	26.839	-26.0164	26.839	-23.6996
26.938	-14.4778	26.938	-26.357	26.938	-23.0901
27.037	-14.5408	27.037	-26.576	27.037	-22.5476
27.136	-14.5898	27.136	-26.6475	27.136	-22.0635
27.235	-14.6241	27.235	-26.5607	27.235	-21.6306
27.334	-14.6435	27.334	-26.3236	27.334	-21.2433
27.433	-14.6479	27.433	-25.9599	27.433	-20.8967
27.532	-14.6378	27.532	-25.5022	27.532	-20.587
27.631	-14.6137	27.631	-24.9836	27.631	-20.3109
27.73	-14.5764	27.73	-24.4327	27.73	-20.0656
27.829	-14.527	27.829	-23.8719	27.829	-19.8486
27.928	-14.4667	27.928	-23.3169	27.928	-19.6579
28.027	-14.3968	28.027	-22.7783	28.027	-19.4918
28.126	-14.3186	28.126	-22.2626	28.126	-19.3486
28.225	-14.2336	28.225	-21.7737	28.225	-19.2272
28.324	-14.143	28.324	-21.3135	28.324	-19.1262
28.423	-14.0481	28.423	-20.8826	28.423	-19.0448
28.522	-13.9503	28.522	-20.4808	28.522	-18.982
28.621	-13.8505	28.621	-20.1074	28.621	-18.9371
28.72	-13.7499	28.72	-19.7616	28.72	-18.9096
28.819	-13.6493	28.819	-19.4422	28.819	-18.8987
28.918	-13.5497	28.918	-19.1481	28.918	-18.9042
29.017	-13.4517	29.017	-18.8779	29.017	-18.9257
29.116	-13.356	29.116	-18.6307	29.116	-18.9627
29.215	-13.2632	29.215	-18.4052	29.215	-19.0151
29.314	-13.1737	29.314	-18.2003	29.314	-19.0828
29.413	-13.0879	29.413	-18.015	29.413	-19.1655
29.512	-13.0063	29.512	-17.8482	29.512	-19.2631
29.611	-12.929	29.611	-17.699	29.611	-19.3754
29.71	-12.8564	29.71	-17.5665	29.71	-19.5025
29.809	-12.7887	29.809	-17.4499	29.809	-19.6442
29.908	-12.7259	29.908	-17.3483	29.908	-19.8002
30.007	-12.6684	30.007	-17.261	30.007	-19.9705
30.106	-12.6163	30.106	-17.1873	30.106	-20.1548
30.205	-12.5695	30.205	-17.1263	30.205	-20.3528
30.304	-12.5283	30.304	-17.0776	30.304	-20.5638
30.403	-12.4927	30.403	-17.0403	30.403	-20.7874
30.502	-12.4628	30.502	-17.014	30.502	-21.0227
30.601	-12.4387	30.601	-16.998	30.601	-21.2686
30.7	-12.4204	30.7	-16.9918	30.7	-21.5237
30.799	-12.408	30.799	-16.9948	30.799	-21.7864
30.898	-12.4016	30.898	-17.0065	30.898	-22.0546
30.997	-12.4011	30.997	-17.0264	30.997	-22.3259
31.096	-12.4067	31.096	-17.0539	31.096	-22.5973
31.195	-12.4184	31.195	-17.0887	31.195	-22.8656
31.294	-12.4362	31.294	-17.1303	31.294	-23.127
31.393	-12.4601	31.393	-17.1781	31.393	-23.3775
31.492	-12.4902	31.492	-17.2317	31.492	-23.613
31.591	-12.5265	31.591	-17.2908	31.591	-23.8293
31.69	-12.5689	31.69	-17.3548	31.69	-24.0227
31.789	-12.6176	31.789	-17.4235	31.789	-24.19
31.888	-12.6724	31.888	-17.4962	31.888	-24.3288
31.987	-12.7334	31.987	-17.5728	31.987	-24.4379
32.086	-12.8004	32.086	-17.6527	32.086	-24.5172
32.185	-12.8735	32.185	-17.7356	32.185	-24.568
32.284	-12.9526	32.284	-17.8212	32.284	-24.5926
32.383	-13.0375	32.383	-17.909	32.383	-24.5944
32.482	-13.1281	32.482	-17.9988	32.482	-24.5774
32.581	-13.2243	32.581	-18.0902	32.581	-24.5462
32.68	-13.3259	32.68	-18.183	32.68	-24.5052
32.779	-13.4328	32.779	-18.2768	32.779	-24.4589
32.878	-13.5446	32.878	-18.3715	32.878	-24.4115
32.977	-13.6613	32.977	-18.4669	32.977	-24.3668
33.076	-13.7824	33.076	-18.5628	33.076	-24.3281
33.175	-13.9078	33.175	-18.6592	33.175	-24.2981
33.274	-14.037	33.274	-18.7559	33.274	-24.2789
33.373	-14.1699	33.373	-18.8531	33.373	-24.2724
33.472	-14.3059	33.472	-18.9508	33.472	-24.2795
33.571	-14.4448	33.571	-19.0491	33.571	-24.3007
33.67	-14.5862	33.67	-19.1482	33.67	-24.3361
33.769	-14.7297	33.769	-19.2485	33.769	-24.3849
33.868	-14.8749	33.868	-19.3504	33.868	-24.4458
33.967	-15.0215	33.967	-19.4542	33.967	-24.5167
34.066	-15.169	34.066	-19.5605	34.066	-24.5948
34.165	-15.3173	34.165	-19.6699	34.165	-24.6762
34.264	-15.4659	34.264	-19.783	34.264	-24.7563
34.363	-15.6146	34.363	-19.9006	34.363	-24.8295
34.462	-15.7633	34.462	-20.0236	34.462	-24.8894
34.561	-15.9117	34.561	-20.1526	34.561	-24.9289
34.66	-16.0598	34.66	-20.2888	34.66	-24.9407
34.759	-16.2075	34.759	-20.4331	34.759	-24.9176
34.858	-16.3548	34.858	-20.5865	34.858	-24.8535
34.957	-16.502	34.957	-20.7503	34.957	-24.7435
35.056	-16.6491	35.056	-20.9256	35.056	-24.5849
35.155	-16.7964	35.155	-21.1137	35.155	-24.3774
35.254	-16.9442	35.254	-21.316	35.254	-24.1229
35.353	-17.093	35.353	-21.5338	35.353	-23.8256
35.452	-17.2431	35.452	-21.7687	35.452	-23.4911
35.551	-17.3949	35.551	-22.0223	35.551	-23.1259
35.65	-17.5492	35.65	-22.2964	35.65	-22.7372
35.749	-17.7062	35.749	-22.5927	35.749	-22.3315
35.848	-17.8667	35.848	-22.9134	35.848	-21.915
35.947	-18.0311	35.947	-23.2604	35.947	-21.4933
36.046	-18.1999	36.046	-23.636	36.046	-21.0709
36.145	-18.3737	36.145	-24.0426	36.145	-20.6516
36.244	-18.5528	36.244	-24.4825	36.244	-20.2384
36.343	-18.7376	36.343	-24.9581	36.343	-19.8337
36.442	-18.9285	36.442	-25.4716	36.442	-19.4393
36.541	-19.1255	36.541	-26.0245	36.541	-19.0565
36.64	-19.3287	36.64	-26.6174	36.64	-18.6863
36.739	-19.5379	36.739	-27.2484	36.739	-18.3294
36.838	-19.7529	36.838	-27.9123	36.838	-17.9861
36.937	-19.973	36.937	-28.5973	36.937	-17.6567
37.036	-20.1974	37.036	-29.2817	37.036	-17.3414
37.135	-20.4249	37.135	-29.9294	37.135	-17.0403
37.234	-20.6541	37.234	-30.4867	37.234	-16.7531
37.333	-20.883	37.333	-30.8853	37.333	-16.4799
37.432	-21.1094	37.432	-31.0577	37.432	-16.2206
37.531	-21.3304	37.531	-30.963	37.531	-15.9751
37.63	-21.5429	37.63	-30.6077	37.63	-15.7432
37.729	-21.7434	37.729	-30.0421	37.729	-15.5248
37.828	-21.9278	37.828	-29.3362	37.828	-15.3198
37.927	-22.0923	37.927	-28.5557	37.927	-15.1281
38.026	-22.2327	38.026	-27.7499	38.026	-14.9497
38.125	-22.3453	38.125	-26.951	38.125	-14.7844
38.224	-22.427	38.224	-26.178	38.224	-14.6323
38.323	-22.4751	38.323	-25.4409	38.323	-14.4933
38.422	-22.4883	38.422	-24.7442	38.422	-14.3674
38.521	-22.4662	38.521	-24.0889	38.521	-14.2547
38.62	-22.4099	38.62	-23.4747	38.62	-14.1552
38.719	-22.3211	38.719	-22.8999	38.719	-14.0689
38.818	-22.2028	38.818	-22.3626	38.818	-13.9959
38.917	-22.0587	38.917	-21.8606	38.917	-13.9363
39.016	-21.8927	39.016	-21.392	39.016	-13.8902
39.115	-21.709	39.115	-20.9547	39.115	-13.8577
39.214	-21.5119	39.214	-20.5468	39.214	-13.8389
39.313	-21.3052	39.313	-20.1667	39.313	-13.8339
39.412	-21.0926	39.412	-19.8127	39.412	-13.8428
39.511	-20.8773	39.511	-19.4836	39.511	-13.8657
39.61	-20.662	39.61	-19.178	39.61	-13.9027
39.709	-20.4493	39.709	-18.8947	39.709	-13.9538
39.808	-20.2411	39.808	-18.6329	39.808	-14.0193
39.907	-20.039	39.907	-18.3915	39.907	-14.0989
40.006	-19.8444	40.006	-18.1697	40.006	-14.1928
40.105	-19.6584	40.105	-17.9668	40.105	-14.3008
40.204	-19.4817	40.204	-17.7821	40.204	-14.4229
40.303	-19.3149	40.303	-17.6149	40.303	-14.5587
40.402	-19.1586	40.402	-17.4649	40.402	-14.7081
40.501	-19.0131	40.501	-17.3314	40.501	-14.8704
40.6	-18.8785	40.6	-17.214	40.6	-15.0452
40.699	-18.755	40.699	-17.1123	40.699	-15.2316
40.798	-18.6426	40.798	-17.026	40.798	-15.4287
40.897	-18.5413	40.897	-16.9547	40.897	-15.6351
40.996	-18.451	40.996	-16.8982	40.996	-15.8493
41.095	-18.3717	41.095	-16.8561	41.095	-16.0694
41.194	-18.3032	41.194	-16.8282	41.194	-16.293
41.293	-18.2453	41.293	-16.8142	41.293	-16.5176
41.392	-18.1978	41.392	-16.814	41.392	-16.7399
41.491	-18.1606	41.491	-16.8273	41.491	-16.9564
41.59	-18.1335	41.59	-16.854	41.59	-17.1633
41.689	-18.1161	41.689	-16.8937	41.689	-17.3564
41.788	-18.1084	41.788	-16.9462	41.788	-17.5315
41.887	-18.1101	41.887	-17.0115	41.887	-17.6843
41.986	-18.1209	41.986	-17.0891	41.986	-17.8113
42.085	-18.1405	42.085	-17.1789	42.085	-17.9091
42.184	-18.1689	42.184	-17.2805	42.184	-17.9755
42.283	-18.2057	42.283	-17.3936	42.283	-18.0094
42.382	-18.2507	42.382	-17.5177	42.382	-18.0106
42.481	-18.3036	42.481	-17.6524	42.481	-17.9806
42.58	-18.3641	42.58	-17.7971	42.58	-17.9214
42.679	-18.4321	42.679	-17.9512	42.679	-17.8362
42.778	-18.5073	42.778	-18.1138	42.778	-17.7289
42.877	-18.5894	42.877	-18.284	42.877	-17.6035
42.976	-18.6781	42.976	-18.4608	42.976	-17.4643
43.075	-18.7732	43.075	-18.6428	43.075	-17.3155
43.174	-18.8743	43.174	-18.8286	43.174	-17.1609
43.273	-18.9811	43.273	-19.0164	43.273	-17.004
43.372	-19.0934	43.372	-19.2044	43.372	-16.848
43.471	-19.2108	43.471	-19.3902	43.471	-16.6956
43.57	-19.3329	43.57	-19.5715	43.57	-16.549
43.669	-19.4592	43.669	-19.7456	43.669	-16.4102
43.768	-19.5895	43.768	-19.9097	43.768	-16.2806
43.867	-19.7231	43.867	-20.0608	43.867	-16.1616
43.966	-19.8596	43.966	-20.1961	43.966	-16.0542
44.065	-19.9984	44.065	-20.3127	44.065	-15.959
44.164	-20.1389	44.164	-20.4079	44.164	-15.8767
44.263	-20.2803	44.263	-20.4797	44.263	-15.8076
44.362	-20.4219	44.362	-20.5263	44.362	-15.752
44.461	-20.5629	44.461	-20.5467	44.461	-15.7101
44.56	-20.7022	44.56	-20.5405	44.56	-15.682
44.659	-20.8388	44.659	-20.5081	44.659	-15.6675
44.758	-20.9717	44.758	-20.4505	44.758	-15.6666
44.857	-21.0995	44.857	-20.3694	44.857	-15.6792
44.956	-21.2209	44.956	-20.2671	44.956	-15.705
45.055	-21.3346	45.055	-20.146	45.055	-15.7438
45.154	-21.4391	45.154	-20.0089	45.154	-15.7952
45.253	-21.5328	45.253	-19.8588	45.253	-15.8588
45.352	-21.6142	45.352	-19.6985	45.352	-15.9344
45.451	-21.6819	45.451	-19.5306	45.451	-16.0213
45.55	-21.7343	45.55	-19.3578	45.55	-16.119
45.649	-21.7702	45.649	-19.1824	45.649	-16.2271
45.748	-21.7884	45.748	-19.0066	45.748	-16.3448
45.847	-21.7879	45.847	-18.8322	45.847	-16.4714
45.946	-21.768	45.946	-18.6608	45.946	-16.6061
46.045	-21.7284	46.045	-18.4938	46.045	-16.748
46.144	-21.6689	46.144	-18.3326	46.144	-16.8963
46.243	-21.5897	46.243	-18.178	46.243	-17.0497
46.342	-21.4913	46.342	-18.031	46.342	-17.2072
46.441	-21.3745	46.441	-17.8923	46.441	-17.3675
46.54	-21.2404	46.54	-17.7625	46.54	-17.5292
46.639	-21.0903	46.639	-17.6422	46.639	-17.6908
46.738	-20.9256	46.738	-17.5318	46.738	-17.8508
46.837	-20.7479	46.837	-17.4317	46.837	-18.0076
46.936	-20.5588	46.936	-17.3422	46.936	-18.1594
47.035	-20.3599	47.035	-17.2636	47.035	-18.3045
47.134	-20.1529	47.134	-17.1962	47.134	-18.4412
47.233	-19.9393	47.233	-17.1401	47.233	-18.5677
47.332	-19.7207	47.332	-17.0957	47.332	-18.6825
47.431	-19.4985	47.431	-17.063	47.431	-18.7841
47.53	-19.274	47.53	-17.0424	47.53	-18.8713
47.629	-19.0485	47.629	-17.0339	47.629	-18.9428
47.728	-18.8229	47.728	-17.0379	47.728	-18.9981
47.827	-18.5984	47.827	-17.0544	47.827	-19.0365
47.926	-18.3759	47.926	-17.0837	47.926	-19.0579
48.025	-18.1561	48.025	-17.126	48.025	-19.0623
48.124	-17.9397	48.124	-17.1815	48.124	-19.0504
48.223	-17.7274	48.223	-17.2505	48.223	-19.0226
48.322	-17.5197	48.322	-17.3333	48.322	-18.98
48.421	-17.3172	48.421	-17.4301	48.421	-18.9236
48.52	-17.1201	48.52	-17.5412	48.52	-18.8547
48.619	-16.929	48.619	-17.667	48.619	-18.7747
48.718	-16.7442	48.718	-17.8078	48.718	-18.6848
48.817	-16.5658	48.817	-17.9639	48.817	-18.5864
48.916	-16.3942	48.916	-18.1357	48.916	-18.481
49.015	-16.2296	49.015	-18.3237	49.015	-18.3697
49.114	-16.0722	49.114	-18.5283	49.114	-18.2537
49.213	-15.922	49.213	-18.7499	49.213	-18.134
49.312	-15.7792	49.312	-18.989	49.312	-18.0118
49.411	-15.6439	49.411	-19.2461	49.411	-17.8878
49.51	-15.5162	49.51	-19.5217	49.51	-17.7628
49.609	-15.3963	49.609	-19.8162	49.609	-17.6374
49.708	-15.284	49.708	-20.1302	49.708	-17.5121
49.807	-15.1794	49.807	-20.4641	49.807	-17.3874
49.906	-15.0826	49.906	-20.8182	49.906	-17.2637
50.005	-14.9936	50.005	-21.1929	50.005	-17.1411
50.104	-14.9123	50.104	-21.5881	50.104	-17.0199
50.203	-14.8387	50.203	-22.0038	50.203	-16.9002
50.302	-14.7728	50.302	-22.4395	50.302	-16.782
50.401	-14.7144	50.401	-22.8941	50.401	-16.6653
50.5	-14.6637	50.5	-23.366	50.5	-16.5502
50.599	-14.6203	50.599	-23.8525	50.599	-16.4364
50.698	-14.5843	50.698	-24.3498	50.698	-16.324
50.797	-14.5555	50.797	-24.8522	50.797	-16.2126
50.896	-14.5338	50.896	-25.3523	50.896	-16.1023
50.995	-14.519	50.995	-25.8399	50.995	-15.9927
51.094	-14.5108	51.094	-26.3025	51.094	-15.8838
51.193	-14.5092	51.193	-26.725	51.193	-15.7753
51.292	-14.5138	51.292	-27.0909	51.292	-15.667
51.391	-14.5244	51.391	-27.3835	51.391	-15.5588
51.49	-14.5407	51.49	-27.5888	51.49	-15.4505
51.589	-14.5624	51.589	-27.6977	51.589	-15.342
51.688	-14.5891	51.688	-27.7078	51.688	-15.233
51.787	-14.6205	51.787	-27.6242	51.787	-15.1237
51.886	-14.6561	51.886	-27.458	51.886	-15.0138
51.985	-14.6954	51.985	-27.2244	51.985	-14.9033
52.084	-14.7381	52.084	-26.9395	52.084	-14.7923
52.183	-14.7835	52.183	-26.619	52.183	-14.6808
52.282	-14.8312	52.282	-26.2764	52.282	-14.5689
52.381	-14.8806	52.381	-25.9226	52.381	-14.4566
52.48	-14.9312	52.48	-25.5659	52.48	-14.3442
52.579	-14.9822	52.579	-25.2124	52.579	-14.2317
52.678	-15.0331	52.678	-24.8661	52.678	-14.1196
52.777	-15.0833	52.777	-24.5299	52.777	-14.0079
52.876	-15.1323	52.876	-24.2052	52.876	-13.8969
52.975	-15.1792	52.975	-23.8926	52.975	-13.7871
53.074	-15.2238	53.074	-23.5922	53.074	-13.6786
53.173	-15.2652	53.173	-23.3037	53.173	-13.5719
53.272	-15.3032	53.272	-23.0264	53.272	-13.4673
53.371	-15.3373	53.371	-22.7595	53.371	-13.3652
53.47	-15.367	53.47	-22.5019	53.47	-13.266
53.569	-15.392	53.569	-22.2527	53.569	-13.1701
53.668	-15.4122	53.668	-22.0109	53.668	-13.0778
53.767	-15.4275	53.767	-21.7754	53.767	-12.9897
53.866	-15.4376	53.866	-21.5454	53.866	-12.9061
53.965	-15.4427	53.965	-21.32	53.965	-12.8274
54.064	-15.4428	54.064	-21.0985	54.064	-12.754
54.163	-15.4382	54.163	-20.8804	54.163	-12.6863
54.262	-15.429	54.262	-20.6652	54.262	-12.6247
54.361	-15.4156	54.361	-20.4525	54.361	-12.5696
54.46	-15.3983	54.46	-20.2421	54.46	-12.5214
54.559	-15.3775	54.559	-20.0341	54.559	-12.4804
54.658	-15.3536	54.658	-19.8283	54.658	-12.447
54.757	-15.327	54.757	-19.6251	54.757	-12.4215
54.856	-15.2982	54.856	-19.4245	54.856	-12.4043
54.955	-15.2676	54.955	-19.2271	54.955	-12.3956
55.054	-15.2355	55.054	-19.0331	55.054	-12.3959
55.153	-15.2024	55.153	-18.8431	55.153	-12.4053
55.252	-15.1685	55.252	-18.6575	55.252	-12.4241
55.351	-15.1342	55.351	-18.4769	55.351	-12.4526
55.45	-15.0996	55.45	-18.3019	55.45	-12.4911
55.549	-15.065	55.549	-18.1329	55.549	-12.5396
55.648	-15.0304	55.648	-17.9705	55.648	-12.5984
55.747	-14.996	55.747	-17.8154	55.747	-12.6676
55.846	-14.9618	55.846	-17.6679	55.846	-12.7473
55.945	-14.9275	55.945	-17.5286	55.945	-12.8375
56.044	-14.8933	56.044	-17.3981	56.044	-12.9383
56.143	-14.8587	56.143	-17.2766	56.143	-13.0495
56.242	-14.8237	56.242	-17.1647	56.242	-13.171
56.341	-14.788	56.341	-17.0628	56.341	-13.3026
56.44	-14.7512	56.44	-16.9712	56.44	-13.4438
56.539	-14.7129	56.539	-16.8903	56.539	-13.5942
56.638	-14.6727	56.638	-16.8205	56.638	-13.7532
56.737	-14.6303	56.737	-16.7619	56.737	-13.9199
56.836	-14.5852	56.836	-16.715	56.836	-14.0932
56.935	-14.537	56.935	-16.6799	56.935	-14.2721
57.034	-14.4853	57.034	-16.6569	57.034	-14.455
57.133	-14.4296	57.133	-16.6463	57.133	-14.64
57.232	-14.3697	57.232	-16.6482	57.232	-14.8253
57.331	-14.3052	57.331	-16.6628	57.331	-15.0084
57.43	-14.2359	57.43	-16.6902	57.43	-15.1866
57.529	-14.1616	57.529	-16.7307	57.529	-15.3573
57.628	-14.0821	57.628	-16.7844	57.628	-15.5172
57.727	-13.9975	57.727	-16.8513	57.727	-15.6632
57.826	-13.9078	57.826	-16.9316	57.826	-15.7921
57.925	-13.813	57.925	-17.0252	57.925	-15.9012
58.024	-13.7135	58.024	-17.1323	58.024	-15.9876
58.123	-13.6095	58.123	-17.2528	58.123	-16.0492
58.222	-13.5012	58.222	-17.3866	58.222	-16.0846
58.321	-13.3892	58.321	-17.5337	58.321	-16.0931
58.42	-13.2739	58.42	-17.6937	58.42	-16.0748
58.519	-13.1558	58.519	-17.8664	58.519	-16.0305
58.618	-13.0354	58.618	-18.0515	58.618	-15.962
58.717	-12.9132	58.717	-18.2483	58.717	-15.8715
58.816	-12.7899	58.816	-18.4562	58.816	-15.7618
58.915	-12.666	58.915	-18.6743	58.915	-15.6359
59.014	-12.542	59.014	-18.9015	59.014	-15.4969
59.113	-12.4186	59.113	-19.1364	59.113	-15.3481
59.212	-12.2962	59.212	-19.3775	59.212	-15.1925
59.311	-12.1754	59.311	-19.6225	59.311	-15.0328
59.41	-12.0567	59.41	-19.8693	59.41	-14.8718
59.509	-11.9405	59.509	-20.1149	59.509	-14.7116
59.608	-11.8272	59.608	-20.3561	59.608	-14.5543
59.707	-11.7172	59.707	-20.5894	59.707	-14.4016
59.806	-11.6109	59.806	-20.8109	59.806	-14.2549
59.905	-11.5087	59.905	-21.0162	59.905	-14.1154
60.004	-11.4107	60.004	-21.2013	60.004	-13.9841
60.103	-11.3173	60.103	-21.3619	60.103	-13.8618
60.202	-11.2286	60.202	-21.4945	60.202	-13.7492
60.301	-11.1448	60.301	-21.5959	60.301	-13.6465
60.4	-11.0662	60.4	-21.6639	60.4	-13.5543
60.499	-10.9927	60.499	-21.6975	60.499	-13.4727
60.598	-10.9245	60.598	-21.6968	60.598	-13.4019
60.697	-10.8616	60.697	-21.663	60.697	-13.3419
60.796	-10.8041	60.796	-21.5984	60.796	-13.2927
60.895	-10.7519	60.895	-21.5062	60.895	-13.2543
60.994	-10.7049	60.994	-21.3901	60.994	-13.2266
61.093	-10.6631	61.093	-21.2542	61.093	-13.2093
61.192	-10.6264	61.192	-21.1025	61.192	-13.2023
61.291	-10.5947	61.291	-20.9393	61.291	-13.2053
61.39	-10.5677	61.39	-20.7682	61.39	-13.2181
61.489	-10.5452	61.489	-20.5927	61.489	-13.2402
61.588	-10.527	61.588	-20.4158	61.588	-13.2715
61.687	-10.5128	61.687	-20.2402	61.687	-13.3113
61.786	-10.5024	61.786	-20.0682	61.786	-13.3595
61.885	-10.4952	61.885	-19.9016	61.885	-13.4153
61.984	-10.4911	61.984	-19.7419	61.984	-13.4783
62.083	-10.4894	62.083	-19.5905	62.083	-13.548
62.182	-10.4899	62.182	-19.4485	62.182	-13.6235
62.281	-10.4919	62.281	-19.3166	62.281	-13.7044
62.38	-10.495	62.38	-19.1955	62.38	-13.7897
62.479	-10.4986	62.479	-19.0857	62.479	-13.8785
62.578	-10.5022	62.578	-18.9878	62.578	-13.9701
62.677	-10.5052	62.677	-18.902	62.677	-14.0632
62.776	-10.5069	62.776	-18.8287	62.776	-14.1568
62.875	-10.5068	62.875	-18.7682	62.875	-14.2497
62.974	-10.5042	62.974	-18.7205	62.974	-14.3406
63.073	-10.4986	63.073	-18.6861	63.073	-14.4281
63.172	-10.4894	63.172	-18.665	63.172	-14.5107
63.271	-10.476	63.271	-18.6575	63.271	-14.587
63.37	-10.4581	63.37	-18.6638	63.37	-14.6555
63.469	-10.435	63.469	-18.6842	63.469	-14.7147
63.568	-10.4066	63.568	-18.7191	63.568	-14.7631
63.667	-10.3724	63.667	-18.7686	63.667	-14.7995
63.766	-10.3322	63.766	-18.8332	63.766	-14.8226
63.865	-10.2859	63.865	-18.9133	63.865	-14.8314
63.964	-10.2336	63.964	-19.0094	63.964	-14.8251
64.063	-10.1751	64.063	-19.122	64.063	-14.8033
64.162	-10.1107	64.162	-19.2517	64.162	-14.7657
64.261	-10.0407	64.261	-19.3993	64.261	-14.7124
64.36	-9.96518	64.36	-19.5654	64.36	-14.6437
64.459	-9.88468	64.459	-19.7509	64.459	-14.5604
64.558	-9.79961	64.558	-19.9567	64.558	-14.4633
64.657	-9.71047	64.657	-20.184	64.657	-14.3536
64.756	-9.61781	64.756	-20.4339	64.756	-14.2327
64.855	-9.5222	64.855	-20.7076	64.855	-14.1019
64.954	-9.42424	64.954	-21.0066	64.954	-13.9627
65.053	-9.32456	65.053	-21.3323	65.053	-13.8168
65.152	-9.22375	65.152	-21.6865	65.152	-13.6656
65.251	-9.12244	65.251	-22.0709	65.251	-13.5107
65.35	-9.02123	65.35	-22.4872	65.35	-13.3534
65.449	-8.92068	65.449	-22.9372	65.449	-13.1952
65.548	-8.82137	65.548	-23.4223	65.548	-13.0373
65.647	-8.72381	65.647	-23.9438	65.647	-12.8807
65.746	-8.62852	65.746	-24.5018	65.746	-12.7266
65.845	-8.53594	65.845	-25.095	65.845	-12.5759
65.944	-8.44652	65.944	-25.7192	65.944	-12.4292
66.043	-8.36065	66.043	-26.366	66.043	-12.2874
66.142	-8.2787	66.142	-27.0199	66.142	-12.151
66.241	-8.20098	66.241	-27.6556	66.241	-12.0205
66.34	-8.12781	66.34	-28.2349	66.34	-11.8963
66.439	-8.05943	66.439	-28.7067	66.439	-11.7787
66.538	-7.99607	66.538	-29.0137	66.538	-11.668
66.637	-7.93793	66.637	-29.1074	66.637	-11.5643
66.736	-7.88518	66.736	-28.9675	66.736	-11.4678
66.835	-7.83794	66.835	-28.611	66.835	-11.3784
66.934	-7.79632	66.934	-28.0845	66.934	-11.2962
67.033	-7.76041	67.033	-27.4453	67.033	-11.2212
67.132	-7.73023	67.132	-26.7455	67.132	-11.1532
67.231	-7.70583	67.231	-26.0245	67.231	-11.0921
67.33	-7.68718	67.33	-25.309	67.33	-11.0377
67.429	-7.67425	67.429	-24.6152	67.429	-10.9897
67.528	-7.66699	67.528	-23.952	67.528	-10.9481
67.627	-7.6653	67.627	-23.324	67.627	-10.9124
67.726	-7.66906	67.726	-22.7327	67.726	-10.8824
67.825	-7.67813	67.825	-22.1779	67.825	-10.8578
67.924	-7.69233	67.924	-21.6586	67.924	-10.8382
68.023	-7.71147	68.023	-21.1731	68.023	-10.8234
68.122	-7.7353	68.122	-20.7197	68.122	-10.8129
68.221	-7.76357	68.221	-20.2965	68.221	-10.8065
68.32	-7.79599	68.32	-19.9017	68.32	-10.8038
68.419	-7.83223	68.419	-19.5334	68.419	-10.8045
68.518	-7.87194	68.518	-19.1899	68.518	-10.8083
68.617	-7.91474	68.617	-18.8697	68.617	-10.8149
68.716	-7.96022	68.716	-18.5713	68.716	-10.824
68.815	-8.00795	68.815	-18.2932	68.815	-10.8354
68.914	-8.05747	68.914	-18.0341	68.914	-10.8489
69.013	-8.10828	69.013	-17.7928	69.013	-10.8644
69.112	-8.1599	69.112	-17.5681	69.112	-10.8818
69.211	-8.21179	69.211	-17.3591	69.211	-10.9009
69.31	-8.26344	69.31	-17.1645	69.31	-10.9217
69.409	-8.31432	69.409	-16.9836	69.409	-10.9443
69.508	-8.36389	69.508	-16.8154	69.508	-10.9687
69.607	-8.41163	69.607	-16.659	69.607	-10.995
69.706	-8.45703	69.706	-16.5138	69.706	-11.0233
69.805	-8.49963	69.805	-16.3789	69.805	-11.0538
69.904	-8.53895	69.904	-16.2538	69.904	-11.0867
70.003	-8.5746	70.003	-16.1377	70.003	-11.1223
70.102	-8.60621	70.102	-16.0302	70.102	-11.1607
70.201	-8.63347	70.201	-15.9308	70.201	-11.2022
70.3	-8.65612	70.3	-15.839	70.3	-11.247
70.399	-8.67398	70.399	-15.7544	70.399	-11.2954
70.498	-8.68691	70.498	-15.6768	70.498	-11.3477
70.597	-8.69487	70.597	-15.6058	70.597	-11.4039
70.696	-8.69786	70.696	-15.5414	70.696	-11.4644
70.795	-8.69594	70.795	-15.4833	70.795	-11.5294
70.894	-8.68924	70.894	-15.4316	70.894	-11.5987
70.993	-8.67796	70.993	-15.3862	70.993	-11.6727
71.092	-8.66232	71.092	-15.3471	71.092	-11.7512
71.191	-8.64259	71.191	-15.3145	71.191	-11.8342
71.29	-8.61907	71.29	-15.2885	71.29	-11.9216
71.389	-8.5921	71.389	-15.2693	71.389	-12.0132
71.488	-8.56203	71.488	-15.2573	71.488	-12.1086
71.587	-8.5292	71.587	-15.2526	71.587	-12.2075
71.686	-8.49397	71.686	-15.2555	71.686	-12.3094
71.785	-8.45669	71.785	-15.2665	71.785	-12.4136
71.884	-8.41771	71.884	-15.2859	71.884	-12.5194
71.983	-8.37733	71.983	-15.3141	71.983	-12.6261
72.082	-8.33586	72.082	-15.3515	72.082	-12.7326
72.181	-8.29357	72.181	-15.3984	72.181	-12.838
72.28	-8.25072	72.28	-15.4553	72.28	-12.9409
72.379	-8.20751	72.379	-15.5226	72.379	-13.0403
72.478	-8.16415	72.478	-15.6007	72.478	-13.1347
72.577	-8.12077	72.577	-15.69	72.577	-13.2229
72.676	-8.07753	72.676	-15.7908	72.676	-13.3034
72.775	-8.03451	72.775	-15.9034	72.775	-13.375
72.874	-7.99179	72.874	-16.0283	72.874	-13.4362
72.973	-7.94941	72.973	-16.1655	72.973	-13.486
73.072	-7.90742	73.072	-16.3153	73.072	-13.5234
73.171	-7.86579	73.171	-16.4779	73.171	-13.5475
73.27	-7.82454	73.27	-16.6533	73.27	-13.5579
73.369	-7.78363	73.369	-16.8414	73.369	-13.554
73.468	-7.74303	73.468	-17.0421	73.468	-13.5359
73.567	-7.70269	73.567	-17.2549	73.567	-13.5039
73.666	-7.66256	73.666	-17.4795	73.666	-13.4583
73.765	-7.6226	73.765	-17.715	73.765	-13.4
73.864	-7.58276	73.864	-17.9604	73.864	-13.3298
73.963	-7.543	73.963	-18.2144	73.963	-13.2488
74.062	-7.50328	74.062	-18.4752	74.062	-13.1584
74.161	-7.46357	74.161	-18.7409	74.161	-13.0597
74.26	-7.42386	74.26	-19.0086	74.26	-12.9541
74.359	-7.38415	74.359	-19.2753	74.359	-12.843
74.458	-7.34446	74.458	-19.5374	74.458	-12.7276
74.557	-7.3048	74.557	-19.7906	74.557	-12.6093
74.656	-7.26523	74.656	-20.0304	74.656	-12.4893
74.755	-7.2258	74.755	-20.2518	74.755	-12.3687
74.854	-7.18659	74.854	-20.4498	74.854	-12.2484
74.953	-7.14769	74.953	-20.6196	74.953	-12.1295
75.052	-7.10919	75.052	-20.757	75.052	-12.0127
75.151	-7.07123	75.151	-20.8585	75.151	-11.8989
75.25	-7.03391	75.25	-20.922	75.25	-11.7886
75.349	-6.99738	75.349	-20.9467	75.349	-11.6823
75.448	-6.96177	75.448	-20.9333	75.448	-11.5808
75.547	-6.92722	75.547	-20.8838	75.547	-11.4842
75.646	-6.89389	75.646	-20.8017	75.646	-11.393
75.745	-6.86192	75.745	-20.6909	75.745	-11.3076
75.844	-6.83144	75.844	-20.5562	75.844	-11.228
75.943	-6.8026	75.943	-20.4023	75.943	-11.1546
76.042	-6.77553	76.042	-20.2341	76.042	-11.0876
76.141	-6.75035	76.141	-20.0558	76.141	-11.0269
76.24	-6.72716	76.24	-19.8715	76.24	-10.9729
76.339	-6.70606	76.339	-19.6846	76.339	-10.9254
76.438	-6.68714	76.438	-19.498	76.438	-10.8847
76.537	-6.67045	76.537	-19.3141	76.537	-10.8506
76.636	-6.65605	76.636	-19.1348	76.636	-10.8232
76.735	-6.64395	76.735	-18.9616	76.735	-10.8026
76.834	-6.63417	76.834	-18.7956	76.834	-10.7885
76.933	-6.6267	76.933	-18.6377	76.933	-10.781
77.032	-6.62148	77.032	-18.4883	77.032	-10.78
77.131	-6.61848	77.131	-18.348	77.131	-10.7853
77.23	-6.6176	77.23	-18.2168	77.23	-10.7969
77.329	-6.61874	77.329	-18.0948	77.329	-10.8146
77.428	-6.62177	77.428	-17.982	77.428	-10.8382
77.527	-6.62654	77.527	-17.8782	77.527	-10.8674
77.626	-6.63288	77.626	-17.7833	77.626	-10.902
77.725	-6.6406	77.725	-17.6971	77.725	-10.9417
77.824	-6.64949	77.824	-17.6193	77.824	-10.9862
77.923	-6.65931	77.923	-17.5497	77.923	-11.0351
78.022	-6.66982	78.022	-17.4882	78.022	-11.0879
78.121	-6.68076	78.121	-17.4345	78.121	-11.1442
78.22	-6.69186	78.22	-17.3886	78.22	-11.2034
78.319	-6.70283	78.319	-17.3502	78.319	-11.265
78.418	-6.7134	78.418	-17.3193	78.418	-11.3282
78.517	-6.72326	78.517	-17.296	78.517	-11.3924
78.616	-6.73215	78.616	-17.2801	78.616	-11.4568
78.715	-6.73978	78.715	-17.2719	78.715	-11.5205
78.814	-6.74587	78.814	-17.2715	78.814	-11.5827
78.913	-6.75019	78.913	-17.2789	78.913	-11.6425
79.012	-6.75248	79.012	-17.2944	79.012	-11.699
79.111	-6.75254	79.111	-17.3182	79.111	-11.7512
79.21	-6.75018	79.21	-17.3507	79.21	-11.7981
79.309	-6.74525	79.309	-17.3921	79.309	-11.8388
79.408	-6.73761	79.408	-17.4426	79.408	-11.8725
79.507	-6.72718	79.507	-17.5026	79.507	-11.8983
79.606	-6.71391	79.606	-17.5723	79.606	-11.9156
79.705	-6.69777	79.705	-17.652	79.705	-11.9237
79.804	-6.6788	79.804	-17.7418	79.804	-11.9222
79.903	-6.65705	79.903	-17.8418	79.903	-11.9108
80.002	-6.63262	80.002	-17.9521	80.002	-11.8892
80.101	-6.60564	80.101	-18.0724	80.101	-11.8577
80.2	-6.57628	80.2	-18.2024	80.2	-11.8163
80.299	-6.54472	80.299	-18.3417	80.299	-11.7654
80.398	-6.51119	80.398	-18.4894	80.398	-11.7056
80.497	-6.47594	80.497	-18.6444	80.497	-11.6374
80.596	-6.43921	80.596	-18.8051	80.596	-11.5618
80.695	-6.40131	80.695	-18.9697	80.695	-11.4795
80.794	-6.36251	80.794	-19.1356	80.794	-11.3915
80.893	-6.3231	80.893	-19.2998	80.893	-11.2988
80.992	-6.2834	80.992	-19.4587	80.992	-11.2024
81.091	-6.24371	81.091	-19.6081	81.091	-11.1034
81.19	-6.20433	81.19	-19.7432	81.19	-11.0028
81.289	-6.16555	81.289	-19.859	81.289	-10.9015
81.388	-6.12767	81.388	-19.95	81.388	-10.8005
81.487	-6.09096	81.487	-20.011	81.487	-10.7007
81.586	-6.05569	81.586	-20.0376	81.586	-10.6031
81.685	-6.02212	81.685	-20.0258	81.685	-10.5082
81.784	-5.99049	81.784	-19.9734	81.784	-10.417
81.883	-5.96102	81.883	-19.8793	81.883	-10.3301
81.982	-5.93394	81.982	-19.7445	81.982	-10.248
82.081	-5.90942	82.081	-19.5712	82.081	-10.1714
82.18	-5.88764	82.18	-19.3633	82.18	-10.1006
82.279	-5.86877	82.279	-19.1255	82.279	-10.0363
82.378	-5.85294	82.378	-18.8629	82.378	-9.97868
82.477	-5.84028	82.477	-18.5811	82.477	-9.92818
82.576	-5.83089	82.576	-18.2855	82.576	-9.88505
82.675	-5.82485	82.675	-17.9809	82.675	-9.84956
82.774	-5.82223	82.774	-17.6718	82.774	-9.82189
82.873	-5.82308	82.873	-17.3621	82.873	-9.80222
82.972	-5.82743	82.972	-17.0551	82.972	-9.79067
83.071	-5.83527	83.071	-16.7535	83.071	-9.78733
83.17	-5.84661	83.17	-16.4594	83.17	-9.79224
83.269	-5.86141	83.269	-16.1747	83.269	-9.80541
83.368	-5.87962	83.368	-15.9006	83.368	-9.82681
83.467	-5.90117	83.467	-15.6381	83.467	-9.85639
83.566	-5.92596	83.566	-15.3881	83.566	-9.89404
83.665	-5.95388	83.665	-15.1509	83.665	-9.93962
83.764	-5.9848	83.764	-14.927	83.764	-9.99294
83.863	-6.01855	83.863	-14.7165	83.863	-10.0538
83.962	-6.05496	83.962	-14.5193	83.962	-10.1219
84.061	-6.09382	84.061	-14.3355	84.061	-10.1969
84.16	-6.13492	84.16	-14.1649	84.16	-10.2785
84.259	-6.17799	84.259	-14.0073	84.259	-10.3663
84.358	-6.22278	84.358	-13.8624	84.358	-10.4597
84.457	-6.269	84.457	-13.7298	84.457	-10.5584
84.556	-6.31633	84.556	-13.6092	84.556	-10.6618
84.655	-6.36446	84.655	-13.5003	84.655	-10.7691
84.754	-6.41303	84.754	-13.4025	84.754	-10.8799
84.853	-6.4617	84.853	-13.3156	84.853	-10.9933
84.952	-6.51009	84.952	-13.2389	84.952	-11.1087
85.051	-6.55783	85.051	-13.172	85.051	-11.2253
85.15	-6.60455	85.15	-13.1145	85.15	-11.3423
85.249	-6.64985	85.249	-13.0658	85.249	-11.4589
85.348	-6.69336	85.348	-13.0256	85.348	-11.5744
85.447	-6.73473	85.447	-12.9932	85.447	-11.6878
85.546	-6.77359	85.546	-12.9682	85.546	-11.7984
85.645	-6.80963	85.645	-12.9502	85.645	-11.9056
85.744	-6.84254	85.744	-12.9386	85.744	-12.0086
85.843	-6.87204	85.843	-12.9332	85.843	-12.1069
85.942	-6.8979	85.942	-12.9334	85.942	-12.1998
86.041	-6.91992	86.041	-12.9389	86.041	-12.287
86.14	-6.93796	86.14	-12.9493	86.14	-12.3681
86.239	-6.9519	86.239	-12.9645	86.239	-12.4429
86.338	-6.96169	86.338	-12.984	86.338	-12.5112
86.437	-6.96732	86.437	-13.0077	86.437	-12.5729
86.536	-6.96883	86.536	-13.0354	86.536	-12.6282
86.635	-6.9663	86.635	-13.0671	86.635	-12.6771
86.734	-6.95988	86.734	-13.1026	86.734	-12.7197
86.833	-6.94973	86.833	-13.1419	86.833	-12.7564
86.932	-6.93606	86.932	-13.1852	86.932	-12.7873
87.031	-6.91913	87.031	-13.2323	87.031	-12.8127
87.13	-6.8992	87.13	-13.2836	87.13	-12.8329
87.229	-6.87657	87.229	-13.339	87.229	-12.8481
87.328	-6.85154	87.328	-13.3989	87.328	-12.8585
87.427	-6.82443	87.427	-13.4634	87.427	-12.8644
87.526	-6.79557	87.526	-13.5327	87.526	-12.8658
87.625	-6.76528	87.625	-13.607	87.625	-12.8628
87.724	-6.73388	87.724	-13.6867	87.724	-12.8555
87.823	-6.70168	87.823	-13.7718	87.823	-12.8439
87.922	-6.66896	87.922	-13.8625	87.922	-12.8279
88.021	-6.63602	88.021	-13.9591	88.021	-12.8074
88.12	-6.60309	88.12	-14.0617	88.12	-12.7823
88.219	-6.57042	88.219	-14.1702	88.219	-12.7525
88.318	-6.53822	88.318	-14.2847	88.318	-12.7178
88.417	-6.50667	88.417	-14.405	88.417	-12.6782
88.516	-6.47593	88.516	-14.531	88.516	-12.6335
88.615	-6.44615	88.615	-14.6623	88.615	-12.5838
88.714	-6.41742	88.714	-14.7985	88.714	-12.529
88.813	-6.38983	88.813	-14.939	88.813	-12.4692
88.912	-6.36344	88.912	-15.0831	88.912	-12.4046
89.011	-6.33829	89.011	-15.2299	89.011	-12.3354
89.11	-6.31439	89.11	-15.3781	89.11	-12.2618
89.209	-6.29175	89.209	-15.5266	89.209	-12.1842
89.308	-6.27034	89.308	-15.6739	89.308	-12.1031
89.407	-6.25012	89.407	-15.8182	89.407	-12.019
89.506	-6.23106	89.506	-15.9577	89.506	-11.9324
89.605	-6.21307	89.605	-16.0904	89.605	-11.8439
89.704	-6.19612	89.704	-16.214	89.704	-11.7541
89.803	-6.1801	89.803	-16.3265	89.803	-11.6637
89.902	-6.16497	89.902	-16.4257	89.902	-11.5733
90.001	-6.15063	90.001	-16.5094	90.001	-11.4836
90.1	-6.13701	90.1	-16.5757	90.1	-11.3951
90.199	-6.12405	90.199	-16.6231	90.199	-11.3087
90.298	-6.11169	90.298	-16.6502	90.298	-11.2247
90.397	-6.09986	90.397	-16.6563	90.397	-11.1437
90.496	-6.08854	90.496	-16.6411	90.496	-11.0664
90.595	-6.07768	90.595	-16.6047	90.595	-10.9931
90.694	-6.06727	90.694	-16.5478	90.694	-10.9243
90.793	-6.05731	90.793	-16.4714	90.793	-10.8603
90.892	-6.04781	90.892	-16.3772	90.892	-10.8015
90.991	-6.03879	90.991	-16.2668	90.991	-10.7481
91.09	-6.03029	91.09	-16.1423	91.09	-10.7004
91.189	-6.02237	91.189	-16.0058	91.189	-10.6586
91.288	-6.01509	91.288	-15.8594	91.288	-10.6228
91.387	-6.00853	91.387	-15.7052	91.387	-10.5931
91.486	-6.00277	91.486	-15.5452	91.486	-10.5695
91.585	-5.9979	91.585	-15.3813	91.585	-10.5521
91.684	-5.99404	91.684	-15.2152	91.684	-10.5409
91.783	-5.99127	91.783	-15.0485	91.783	-10.5358
91.882	-5.9897	91.882	-14.8825	91.882	-10.5366
91.981	-5.98943	91.981	-14.7184	91.981	-10.5433
92.08	-5.99056	92.08	-14.5574	92.08	-10.5558
92.179	-5.99318	92.179	-14.4004	92.179	-10.5738
92.278	-5.99737	92.278	-14.2481	92.278	-10.5971
92.377	-6.00318	92.377	-14.1012	92.377	-10.6256
92.476	-6.01068	92.476	-13.9602	92.476	-10.6588
92.575	-6.0199	92.575	-13.8258	92.575	-10.6967
92.674	-6.03086	92.674	-13.6982	92.674	-10.7389
92.773	-6.04354	92.773	-13.5779	92.773	-10.785
92.872	-6.05792	92.872	-13.4652	92.872	-10.8347
92.971	-6.07395	92.971	-13.3604	92.971	-10.8876
93.07	-6.09155	93.07	-13.2636	93.07	-10.9435
93.169	-6.11062	93.169	-13.175	93.169	-11.0018
93.268	-6.13103	93.268	-13.095	93.268	-11.0621
93.367	-6.15261	93.367	-13.0235	93.367	-11.124
93.466	-6.1752	93.466	-12.9609	93.466	-11.1871
93.565	-6.19858	93.565	-12.9071	93.565	-11.2507
93.664	-6.22253	93.664	-12.8623	93.664	-11.3145
93.763	-6.2468	93.763	-12.8267	93.763	-11.3777
93.862	-6.27111	93.862	-12.8002	93.862	-11.44
93.961	-6.2952	93.961	-12.783	93.961	-11.5006
94.06	-6.31877	94.06	-12.775	94.06	-11.559
94.159	-6.34152	94.159	-12.7762	94.159	-11.6145
94.258	-6.36315	94.258	-12.7867	94.258	-11.6665
94.357	-6.38338	94.357	-12.8064	94.357	-11.7143
94.456	-6.40193	94.456	-12.8351	94.456	-11.7575
94.555	-6.41852	94.555	-12.8726	94.555	-11.7952
94.654	-6.43291	94.654	-12.9186	94.654	-11.8271
94.753	-6.44489	94.753	-12.973	94.753	-11.8526
94.852	-6.45428	94.852	-13.0352	94.852	-11.8712
94.951	-6.46094	94.951	-13.1047	94.951	-11.8826
95.05	-6.46476	95.05	-13.1809	95.05	-11.8865
95.149	-6.4657	95.149	-13.263	95.149	-11.8828
95.248	-6.46374	95.248	-13.3502	95.248	-11.8715
95.347	-6.45892	95.347	-13.4413	95.347	-11.8526
95.446	-6.45135	95.446	-13.5351	95.446	-11.8263
95.545	-6.44116	95.545	-13.6304	95.545	-11.793
95.644	-6.42853	95.644	-13.7254	95.644	-11.7532
95.743	-6.4137	95.743	-13.8185	95.743	-11.7074
95.842	-6.39692	95.842	-13.9078	95.842	-11.6564
95.941	-6.3785	95.941	-13.9914	95.941	-11.6008
96.04	-6.35876	96.04	-14.0671	96.04	-11.5416
96.139	-6.33805	96.139	-14.1328	96.139	-11.4797
96.238	-6.31673	96.238	-14.1867	96.238	-11.4159
96.337	-6.29518	96.337	-14.2267	96.337	-11.3512
96.436	-6.27378	96.436	-14.2512	96.436	-11.2866
96.535	-6.2529	96.535	-14.2587	96.535	-11.223
96.634	-6.23291	96.634	-14.2483	96.634	-11.1614
96.733	-6.21417	96.733	-14.2194	96.733	-11.1026
96.832	-6.19703	96.832	-14.1718	96.832	-11.0474
96.931	-6.18181	96.931	-14.1059	96.931	-10.9967
97.03	-6.16882	97.03	-14.0225	97.03	-10.9512
97.129	-6.15833	97.129	-13.9228	97.129	-10.9116
97.228	-6.1506	97.228	-13.8083	97.228	-10.8784
97.327	-6.14586	97.327	-13.6809	97.327	-10.8523
97.426	-6.14429	97.426	-13.5424	97.426	-10.8337
97.525	-6.14606	97.525	-13.3949	97.525	-10.823
97.624	-6.15131	97.624	-13.2406	97.624	-10.8206
97.723	-6.16014	97.723	-13.0814	97.723	-10.8269
97.822	-6.17261	97.822	-12.9192	97.822	-10.842
97.921	-6.18877	97.921	-12.7558	97.921	-10.8661
98.02	-6.20862	98.02	-12.5929	98.02	-10.8994
98.119	-6.23215	98.119	-12.4319	98.119	-10.9419
98.218	-6.2593	98.218	-12.274	98.218	-10.9936
98.317	-6.28999	98.317	-12.1204	98.317	-11.0545
98.416	-6.32412	98.416	-11.972	98.416	-11.1243
98.515	-6.36155	98.515	-11.8295	98.515	-11.203
98.614	-6.40212	98.614	-11.6937	98.614	-11.2904
98.713	-6.44565	98.713	-11.5651	98.713	-11.386
98.812	-6.49194	98.812	-11.4439	98.812	-11.4896
98.911	-6.54076	98.911	-11.3306	98.911	-11.6006
99.01	-6.59187	99.01	-11.2253	99.01	-11.7188
99.109	-6.64503	99.109	-11.1282	99.109	-11.8434
99.208	-6.69994	99.208	-11.0392	99.208	-11.974
99.307	-6.75635	99.307	-10.9583	99.307	-12.1098
99.406	-6.81395	99.406	-10.8855	99.406	-12.2502
99.505	-6.87246	99.505	-10.8207	99.505	-12.3944
99.604	-6.93157	99.604	-10.7637	99.604	-12.5416
99.703	-6.991	99.703	-10.7143	99.703	-12.6911
99.802	-7.05045	99.802	-10.6723	99.802	-12.842
99.901	-7.10964	99.901	-10.6374	99.901	-12.9935
100	-7.16828	100	-10.6093	100	-13.1447

## Sheet: Figure 4(b)
Data Corresponds to Parametric Variation
SL1=0.25mm		SL1=0.75mm		SL1=1.25mm
Frequency (GHz)	S11 (dB)	Frequency (GHz)	S11 (dB)	Frequency (GHz)	S11 (dB)
1	-0.40673	1	-0.41778	1	-0.40197
1.099	-0.48222	1.099	-0.49331	1.099	-0.48263
1.198	-0.56775	1.198	-0.57906	1.198	-0.57392
1.297	-0.66411	1.297	-0.67583	1.297	-0.67661
1.396	-0.77211	1.396	-0.78447	1.396	-0.79155
1.495	-0.89263	1.495	-0.9059	1.495	-0.91965
1.594	-1.0266	1.594	-1.04109	1.594	-1.06188
1.693	-1.17505	1.693	-1.19111	1.693	-1.21929
1.792	-1.33905	1.792	-1.35707	1.792	-1.39299
1.891	-1.51978	1.891	-1.54018	1.891	-1.58421
1.99	-1.71848	1.99	-1.74175	1.99	-1.79427
2.089	-1.93654	2.089	-1.9632	2.089	-2.0246
2.188	-2.17545	2.188	-2.20607	2.188	-2.27676
2.287	-2.43683	2.287	-2.47208	2.287	-2.55252
2.386	-2.72253	2.386	-2.76311	2.386	-2.85378
2.485	-3.03455	2.485	-3.08126	2.485	-3.18273
2.584	-3.37518	2.584	-3.42893	2.584	-3.54183
2.683	-3.74701	2.683	-3.80883	2.683	-3.93388
2.782	-4.15299	2.782	-4.22407	2.782	-4.36213
2.881	-4.59654	2.881	-4.67826	2.881	-4.83035
2.98	-5.08165	2.98	-5.17568	2.98	-5.34302
3.079	-5.61303	3.079	-5.72135	3.079	-5.90548
3.178	-6.19629	3.178	-6.32137	3.178	-6.52419
3.277	-6.83821	3.277	-6.98315	3.277	-7.2071
3.376	-7.54703	3.376	-7.71583	3.376	-7.96413
3.475	-8.33294	3.475	-8.53091	3.475	-8.80785
3.574	-9.20861	3.574	-9.443	3.574	-9.75454
3.673	-10.1899	3.673	-10.471	3.673	-10.8256
3.772	-11.2966	3.772	-11.6394	3.772	-12.0498
3.871	-12.5528	3.871	-12.9803	3.871	-13.4661
3.97	-13.985	3.97	-14.5334	3.97	-15.1264
4.069	-15.6123	4.069	-16.34	4.069	-17.0934
4.168	-17.41	4.168	-18.4041	4.168	-19.4013
4.267	-19.1961	4.267	-20.5316	4.267	-21.8415
4.366	-20.4242	4.366	-21.9356	4.366	-23.3118
4.465	-20.3658	4.465	-21.536	4.465	-22.4134
4.564	-19.105	4.564	-19.7589	4.564	-20.1694
4.663	-17.3978	4.663	-17.7251	4.663	-17.9245
4.762	-15.726	4.762	-15.8912	4.762	-16.0119
4.861	-14.2358	4.861	-14.3245	4.861	-14.4202
4.96	-12.9408	4.96	-12.9948	4.96	-13.0872
5.059	-11.8198	5.059	-11.8599	5.059	-11.9587
5.158	-10.8469	5.158	-10.8842	5.158	-10.9933
5.257	-9.99907	5.257	-10.0396	5.257	-10.1609
5.356	-9.25747	5.356	-9.30495	5.356	-9.43919
5.455	-8.60727	5.455	-8.66388	5.455	-8.81138
5.554	-8.03667	5.554	-8.10386	5.554	-8.26469
5.653	-7.53631	5.653	-7.6151	5.653	-7.78923
5.752	-7.0987	5.752	-7.18984	5.752	-7.37723
5.851	-6.7178	5.851	-6.8219	5.851	-7.02252
5.95	-6.38873	5.95	-6.50631	5.95	-6.72018
6.049	-6.1075	6.049	-6.23907	6.049	-6.46622
6.148	-5.87086	6.148	-6.0169	6.148	-6.25746
6.247	-5.67617	6.247	-5.83719	6.247	-6.09129
6.346	-5.52126	6.346	-5.69778	6.346	-5.96566
6.445	-5.40439	6.445	-5.59698	6.445	-5.87892
6.544	-5.32417	6.544	-5.53346	6.544	-5.82981
6.643	-5.27952	6.643	-5.5062	6.643	-5.81738
6.742	-5.26964	6.742	-5.51447	6.742	-5.841
6.841	-5.29396	6.841	-5.55781	6.841	-5.90029
6.94	-5.35218	6.94	-5.636	6.94	-5.99514
7.039	-5.44419	7.039	-5.74908	7.039	-6.1257
7.138	-5.57012	7.138	-5.89729	7.138	-6.29237
7.237	-5.73029	7.237	-6.08117	7.237	-6.49584
7.336	-5.92527	7.336	-6.30147	7.336	-6.73708
7.435	-6.15585	7.435	-6.55925	7.435	-7.01736
7.534	-6.4231	7.534	-6.85586	7.534	-7.33836
7.633	-6.72833	7.633	-7.19303	7.633	-7.70213
7.732	-7.0732	7.732	-7.57286	7.732	-8.11127
7.831	-7.45972	7.831	-7.99795	7.831	-8.56895
7.93	-7.89028	7.93	-8.47147	7.93	-9.0791
8.029	-8.3678	8.029	-8.9973	8.029	-9.64661
8.128	-8.89572	8.128	-9.58015	8.128	-10.2775
8.227	-9.47814	8.227	-10.2258	8.227	-10.9796
8.326	-10.1199	8.326	-10.9415	8.326	-11.7626
8.425	-10.8268	8.425	-11.7361	8.425	-12.6393
8.524	-11.6053	8.524	-12.6207	8.524	-13.6266
8.623	-12.4631	8.623	-13.6092	8.623	-14.7476
8.722	-13.4082	8.722	-14.7189	8.722	-16.0344
8.821	-14.448	8.821	-15.9709	8.821	-17.5339
8.92	-15.5866	8.92	-17.3884	8.92	-19.3163
9.019	-16.8184	9.019	-18.9904	9.019	-21.4911
9.118	-18.1131	9.118	-20.7656	9.118	-24.2245
9.217	-19.3885	9.217	-22.5937	9.217	-27.6659
9.316	-20.4733	9.316	-24.076	9.316	-30.8893
9.415	-21.1143	9.415	-24.5263	9.415	-29.996
9.514	-21.1175	9.514	-23.7181	9.514	-26.6421
9.613	-20.5328	9.613	-22.2449	9.613	-23.7697
9.712	-19.6015	9.712	-20.6801	9.712	-21.5661
9.811	-18.554	9.811	-19.252	9.811	-19.8449
9.91	-17.5251	9.91	-18.0088	9.91	-18.4642
10.009	-16.5734	10.009	-16.9403	10.009	-17.3328
10.108	-15.7172	10.108	-16.0236	10.108	-16.3912
10.207	-14.9572	10.207	-15.2357	10.207	-15.5991
10.306	-14.2872	10.306	-14.5572	10.306	-14.9283
10.405	-13.6988	10.405	-13.9721	10.405	-14.3581
10.504	-13.1837	10.504	-13.4677	10.504	-13.873
10.603	-12.7341	10.603	-13.0334	10.603	-13.4611
10.702	-12.3431	10.702	-12.6606	10.702	-13.1128
10.801	-12.0047	10.801	-12.3423	10.801	-12.8204
10.9	-11.7134	10.9	-12.0722	10.9	-12.5776
10.999	-11.4647	10.999	-11.8453	10.999	-12.3789
11.098	-11.2542	11.098	-11.6569	11.098	-12.2196
11.197	-11.0781	11.197	-11.503	11.197	-12.0955
11.296	-10.933	11.296	-11.3799	11.296	-12.0028
11.395	-10.8155	11.395	-11.2842	11.395	-11.938
11.494	-10.7226	11.494	-11.2125	11.494	-11.8977
11.593	-10.6514	11.593	-11.1619	11.593	-11.8787
11.692	-10.5991	11.692	-11.1294	11.692	-11.878
11.791	-10.5628	11.791	-11.1122	11.791	-11.8925
11.89	-10.54	11.89	-11.1075	11.89	-11.9192
11.989	-10.528	11.989	-11.1125	11.989	-11.9553
12.088	-10.5243	12.088	-11.1248	12.088	-11.9979
12.187	-10.5266	12.187	-11.1419	12.187	-12.0444
12.286	-10.5325	12.286	-11.1616	12.286	-12.0922
12.385	-10.5401	12.385	-11.1816	12.385	-12.1392
12.484	-10.5473	12.484	-11.2004	12.484	-12.1833
12.583	-10.5526	12.583	-11.2164	12.583	-12.223
12.682	-10.5547	12.682	-11.2285	12.682	-12.2572
12.781	-10.5526	12.781	-11.2359	12.781	-12.2851
12.88	-10.5456	12.88	-11.2382	12.88	-12.3065
12.979	-10.5335	12.979	-11.2355	12.979	-12.3216
13.078	-10.5163	13.078	-11.228	13.078	-12.3311
13.177	-10.4945	13.177	-11.2165	13.177	-12.336
13.276	-10.4686	13.276	-11.202	13.276	-12.3377
13.375	-10.4397	13.375	-11.1855	13.375	-12.3377
13.474	-10.4089	13.474	-11.1685	13.474	-12.3377
13.573	-10.3774	13.573	-11.1524	13.573	-12.3397
13.672	-10.3466	13.672	-11.1387	13.672	-12.3455
13.771	-10.3177	13.771	-11.1289	13.771	-12.357
13.87	-10.2923	13.87	-11.1245	13.87	-12.376
13.969	-10.2716	13.969	-11.1268	13.969	-12.4042
14.068	-10.2569	14.068	-11.1371	14.068	-12.4432
14.167	-10.2494	14.167	-11.1567	14.167	-12.4945
14.266	-10.25	14.266	-11.1867	14.266	-12.5593
14.365	-10.2599	14.365	-11.2279	14.365	-12.6389
14.464	-10.2796	14.464	-11.2813	14.464	-12.7344
14.563	-10.3101	14.563	-11.3475	14.563	-12.8467
14.662	-10.3517	14.662	-11.427	14.662	-12.9765
14.761	-10.405	14.761	-11.5203	14.761	-13.1246
14.86	-10.4703	14.86	-11.6278	14.86	-13.2916
14.959	-10.5478	14.959	-11.7495	14.959	-13.4778
15.058	-10.6374	15.058	-11.8856	15.058	-13.6835
15.157	-10.7391	15.157	-12.0358	15.157	-13.909
15.256	-10.8527	15.256	-12.1999	15.256	-14.1541
15.355	-10.9777	15.355	-12.3774	15.355	-14.4187
15.454	-11.1137	15.454	-12.5678	15.454	-14.7022
15.553	-11.2598	15.553	-12.77	15.553	-15.004
15.652	-11.4153	15.652	-12.983	15.652	-15.3229
15.751	-11.5789	15.751	-13.2054	15.751	-15.6573
15.85	-11.7494	15.85	-13.4354	15.85	-16.0052
15.949	-11.9252	15.949	-13.6712	15.949	-16.3638
16.048	-12.1046	16.048	-13.9102	16.048	-16.7299
16.147	-12.2855	16.147	-14.1499	16.147	-17.0992
16.246	-12.4658	16.246	-14.3871	16.246	-17.4665
16.345	-12.643	16.345	-14.6185	16.345	-17.8259
16.444	-12.8146	16.444	-14.8406	16.444	-18.1707
16.543	-12.9778	16.543	-15.0497	16.543	-18.4938
16.642	-13.1302	16.642	-15.2422	16.642	-18.7876
16.741	-13.269	16.741	-15.4147	16.741	-19.0455
16.84	-13.3919	16.84	-15.5642	16.84	-19.2615
16.939	-13.497	16.939	-15.6883	16.939	-19.4316
17.038	-13.5825	17.038	-15.7856	17.038	-19.5539
17.137	-13.6475	17.137	-15.8554	17.137	-19.6293
17.236	-13.6915	17.236	-15.8981	17.236	-19.6608
17.335	-13.7146	17.335	-15.9149	17.335	-19.6536
17.434	-13.7175	17.434	-15.908	17.434	-19.6141
17.533	-13.7016	17.533	-15.8803	17.533	-19.5496
17.632	-13.6687	17.632	-15.8348	17.632	-19.4676
17.731	-13.6209	17.731	-15.7753	17.731	-19.3752
17.83	-13.5606	17.83	-15.7051	17.83	-19.2789
17.929	-13.4903	17.929	-15.628	17.929	-19.1842
18.028	-13.4124	18.028	-15.5472	18.028	-19.0959
18.127	-13.3295	18.127	-15.4657	18.127	-19.0181
18.226	-13.244	18.226	-15.3864	18.226	-18.954
18.325	-13.1579	18.325	-15.3116	18.325	-18.9063
18.424	-13.0733	18.424	-15.2435	18.424	-18.8769
18.523	-12.992	18.523	-15.184	18.523	-18.8677
18.622	-12.9155	18.622	-15.1346	18.622	-18.8798
18.721	-12.8453	18.721	-15.0968	18.721	-18.9145
18.82	-12.7825	18.82	-15.0715	18.82	-18.9725
18.919	-12.7283	18.919	-15.06	18.919	-19.0547
19.018	-12.6835	19.018	-15.0629	19.018	-19.1616
19.117	-12.649	19.117	-15.0813	19.117	-19.2938
19.216	-12.6253	19.216	-15.1156	19.216	-19.4518
19.315	-12.6133	19.315	-15.1666	19.315	-19.636
19.414	-12.6133	19.414	-15.235	19.414	-19.8469
19.513	-12.6258	19.513	-15.3213	19.513	-20.0847
19.612	-12.6514	19.612	-15.4263	19.612	-20.3499
19.711	-12.6904	19.711	-15.5505	19.711	-20.6424
19.81	-12.7432	19.81	-15.6947	19.81	-20.9622
19.909	-12.8101	19.909	-15.8597	19.909	-21.3089
20.008	-12.8916	20.008	-16.0464	20.008	-21.6818
20.107	-12.9881	20.107	-16.2557	20.107	-22.0794
20.206	-13.0998	20.206	-16.4888	20.206	-22.4993
20.305	-13.2272	20.305	-16.7468	20.305	-22.938
20.404	-13.3707	20.404	-17.0313	20.404	-23.3899
20.503	-13.5307	20.503	-17.3439	20.503	-23.8474
20.602	-13.7075	20.602	-17.6865	20.602	-24.3001
20.701	-13.9017	20.701	-18.0613	20.701	-24.7341
20.8	-14.1135	20.8	-18.4709	20.8	-25.1325
20.899	-14.3433	20.899	-18.9184	20.899	-25.4756
20.998	-14.5916	20.998	-19.4075	20.998	-25.7432
21.097	-14.8587	21.097	-19.9426	21.097	-25.9175
21.196	-15.1446	21.196	-20.5288	21.196	-25.9865
21.295	-15.4494	21.295	-21.1727	21.295	-25.947
21.394	-15.7729	21.394	-21.8821	21.394	-25.8052
21.493	-16.1148	21.493	-22.667	21.493	-25.5754
21.592	-16.474	21.592	-23.5399	21.592	-25.2766
21.691	-16.849	21.691	-24.5164	21.691	-24.9293
21.79	-17.2377	21.79	-25.6171	21.79	-24.5526
21.889	-17.6367	21.889	-26.8678	21.889	-24.1624
21.988	-18.0414	21.988	-28.3001	21.988	-23.7716
22.087	-18.4455	22.087	-29.9473	22.087	-23.39
22.186	-18.8411	22.186	-31.8211	22.186	-23.0245
22.285	-19.2178	22.285	-33.8221	22.285	-22.6801
22.384	-19.5636	22.384	-35.4893	22.384	-22.36
22.483	-19.8649	22.483	-35.8828	22.483	-22.0664
22.582	-20.1078	22.582	-34.7196	22.582	-21.8009
22.681	-20.2797	22.681	-32.8813	22.681	-21.5641
22.78	-20.3714	22.78	-31.0514	22.78	-21.3566
22.879	-20.3783	22.879	-29.4325	22.879	-21.1786
22.978	-20.3018	22.978	-28.0395	22.978	-21.0304
23.077	-20.1491	23.077	-26.8432	23.077	-20.9119
23.176	-19.9312	23.176	-25.8106	23.176	-20.8232
23.275	-19.662	23.275	-24.9138	23.275	-20.7646
23.374	-19.3555	23.374	-24.1307	23.374	-20.7361
23.473	-19.0249	23.473	-23.444	23.473	-20.7382
23.572	-18.6819	23.572	-22.8404	23.572	-20.7711
23.671	-18.336	23.671	-22.3095	23.671	-20.8354
23.77	-17.9947	23.77	-21.8429	23.77	-20.9319
23.869	-17.6637	23.869	-21.434	23.869	-21.0613
23.968	-17.3472	23.968	-21.0775	23.968	-21.2248
24.067	-17.0483	24.067	-20.7691	24.067	-21.4236
24.166	-16.7691	24.166	-20.5052	24.166	-21.6593
24.265	-16.5111	24.265	-20.2831	24.265	-21.9336
24.364	-16.2752	24.364	-20.1003	24.364	-22.2487
24.463	-16.0619	24.463	-19.955	24.463	-22.6069
24.562	-15.8716	24.562	-19.8458	24.562	-23.0111
24.661	-15.7043	24.661	-19.7713	24.661	-23.4643
24.76	-15.5601	24.76	-19.7307	24.76	-23.9702
24.859	-15.4388	24.859	-19.7233	24.859	-24.5323
24.958	-15.3402	24.958	-19.7486	24.958	-25.1543
25.057	-15.2641	25.057	-19.8063	25.057	-25.839
25.156	-15.2103	25.156	-19.8964	25.156	-26.5876
25.255	-15.1785	25.255	-20.019	25.255	-27.3968
25.354	-15.1684	25.354	-20.1741	25.354	-28.255
25.453	-15.1797	25.453	-20.3622	25.453	-29.1345
25.552	-15.212	25.552	-20.5836	25.552	-29.9808
25.651	-15.2651	25.651	-20.8388	25.651	-30.7022
25.75	-15.3384	25.75	-21.1283	25.75	-31.175
25.849	-15.4314	25.849	-21.4522	25.849	-31.285
25.948	-15.5437	25.948	-21.8108	25.948	-30.9958
26.047	-15.6744	26.047	-22.2038	26.047	-30.3748
26.146	-15.8227	26.146	-22.6302	26.146	-29.5461
26.245	-15.9876	26.245	-23.0877	26.245	-28.6253
26.344	-16.1678	26.344	-23.5724	26.344	-27.6916
26.443	-16.3615	26.443	-24.0778	26.443	-26.7892
26.542	-16.567	26.542	-24.5934	26.542	-25.9395
26.641	-16.7817	26.641	-25.104	26.641	-25.1507
26.74	-17.0029	26.74	-25.5877	26.74	-24.4238
26.839	-17.2269	26.839	-26.0164	26.839	-23.7569
26.938	-17.45	26.938	-26.357	26.938	-23.1465
27.037	-17.6673	27.037	-26.576	27.037	-22.5885
27.136	-17.8739	27.136	-26.6475	27.136	-22.0792
27.235	-18.0641	27.235	-26.5607	27.235	-21.6148
27.334	-18.2323	27.334	-26.3236	27.334	-21.192
27.433	-18.3729	27.433	-25.9599	27.433	-20.8077
27.532	-18.4809	27.532	-25.5022	27.532	-20.4594
27.631	-18.552	27.631	-24.9836	27.631	-20.1446
27.73	-18.5836	27.73	-24.4327	27.73	-19.8612
27.829	-18.5744	27.829	-23.8719	27.829	-19.6073
27.928	-18.5249	27.928	-23.3169	27.928	-19.3814
28.027	-18.4371	28.027	-22.7783	28.027	-19.1819
28.126	-18.3147	28.126	-22.2626	28.126	-19.0075
28.225	-18.1621	28.225	-21.7737	28.225	-18.857
28.324	-17.9844	28.324	-21.3135	28.324	-18.7295
28.423	-17.7869	28.423	-20.8826	28.423	-18.6239
28.522	-17.5749	28.522	-20.4808	28.522	-18.5393
28.621	-17.353	28.621	-20.1074	28.621	-18.475
28.72	-17.1258	28.72	-19.7616	28.72	-18.4304
28.819	-16.8967	28.819	-19.4422	28.819	-18.4046
28.918	-16.6691	28.918	-19.1481	28.918	-18.3972
29.017	-16.4453	29.017	-18.8779	29.017	-18.4077
29.116	-16.2275	29.116	-18.6307	29.116	-18.4353
29.215	-16.0171	29.215	-18.4052	29.215	-18.4798
29.314	-15.8154	29.314	-18.2003	29.314	-18.5406
29.413	-15.6231	29.413	-18.015	29.413	-18.6174
29.512	-15.4409	29.512	-17.8482	29.512	-18.7096
29.611	-15.269	29.611	-17.699	29.611	-18.8169
29.71	-15.1075	29.71	-17.5665	29.71	-18.939
29.809	-14.9566	29.809	-17.4499	29.809	-19.0754
29.908	-14.816	29.908	-17.3483	29.908	-19.2256
30.007	-14.6856	30.007	-17.261	30.007	-19.3894
30.106	-14.565	30.106	-17.1873	30.106	-19.5663
30.205	-14.4539	30.205	-17.1263	30.205	-19.7559
30.304	-14.352	30.304	-17.0776	30.304	-19.9576
30.403	-14.2588	30.403	-17.0403	30.403	-20.171
30.502	-14.174	30.502	-17.014	30.502	-20.3955
30.601	-14.097	30.601	-16.998	30.601	-20.6304
30.7	-14.0274	30.7	-16.9918	30.7	-20.8752
30.799	-13.9649	30.799	-16.9948	30.799	-21.129
30.898	-13.9088	30.898	-17.0065	30.898	-21.3909
30.997	-13.859	30.997	-17.0264	30.997	-21.6599
31.096	-13.8149	31.096	-17.0539	31.096	-21.9349
31.195	-13.7761	31.195	-17.0887	31.195	-22.2146
31.294	-13.7423	31.294	-17.1303	31.294	-22.4975
31.393	-13.7132	31.393	-17.1781	31.393	-22.782
31.492	-13.6883	31.492	-17.2317	31.492	-23.0663
31.591	-13.6675	31.591	-17.2908	31.591	-23.3483
31.69	-13.6503	31.69	-17.3548	31.69	-23.6258
31.789	-13.6366	31.789	-17.4235	31.789	-23.8964
31.888	-13.626	31.888	-17.4962	31.888	-24.1576
31.987	-13.6184	31.987	-17.5728	31.987	-24.4067
32.086	-13.6136	32.086	-17.6527	32.086	-24.6411
32.185	-13.6112	32.185	-17.7356	32.185	-24.8582
32.284	-13.6112	32.284	-17.8212	32.284	-25.0557
32.383	-13.6134	32.383	-17.909	32.383	-25.2315
32.482	-13.6176	32.482	-17.9988	32.482	-25.3839
32.581	-13.6237	32.581	-18.0902	32.581	-25.5116
32.68	-13.6315	32.68	-18.183	32.68	-25.614
32.779	-13.6409	32.779	-18.2768	32.779	-25.6911
32.878	-13.6516	32.878	-18.3715	32.878	-25.7434
32.977	-13.6637	32.977	-18.4669	32.977	-25.7719
33.076	-13.677	33.076	-18.5628	33.076	-25.778
33.175	-13.6913	33.175	-18.6592	33.175	-25.7637
33.274	-13.7065	33.274	-18.7559	33.274	-25.731
33.373	-13.7226	33.373	-18.8531	33.373	-25.682
33.472	-13.7394	33.472	-18.9508	33.472	-25.6188
33.571	-13.7568	33.571	-19.0491	33.571	-25.5434
33.67	-13.7748	33.67	-19.1482	33.67	-25.4578
33.769	-13.7934	33.769	-19.2485	33.769	-25.3634
33.868	-13.8124	33.868	-19.3504	33.868	-25.2615
33.967	-13.8319	33.967	-19.4542	33.967	-25.1531
34.066	-13.8519	34.066	-19.5605	34.066	-25.039
34.165	-13.8724	34.165	-19.6699	34.165	-24.9194
34.264	-13.8934	34.264	-19.783	34.264	-24.7945
34.363	-13.9152	34.363	-19.9006	34.363	-24.6641
34.462	-13.9378	34.462	-20.0236	34.462	-24.5277
34.561	-13.9613	34.561	-20.1526	34.561	-24.3847
34.66	-13.986	34.66	-20.2888	34.66	-24.2344
34.759	-14.0121	34.759	-20.4331	34.759	-24.0759
34.858	-14.0398	34.858	-20.5865	34.858	-23.9082
34.957	-14.0694	34.957	-20.7503	34.957	-23.7306
35.056	-14.1013	35.056	-20.9256	35.056	-23.5421
35.155	-14.1358	35.155	-21.1137	35.155	-23.3422
35.254	-14.1732	35.254	-21.316	35.254	-23.1303
35.353	-14.214	35.353	-21.5338	35.353	-22.9062
35.452	-14.2585	35.452	-21.7687	35.452	-22.67
35.551	-14.3072	35.551	-22.0223	35.551	-22.4218
35.65	-14.3605	35.65	-22.2964	35.65	-22.1622
35.749	-14.4188	35.749	-22.5927	35.749	-21.892
35.848	-14.4826	35.848	-22.9134	35.848	-21.6122
35.947	-14.5523	35.947	-23.2604	35.947	-21.324
36.046	-14.6284	36.046	-23.636	36.046	-21.0287
36.145	-14.7114	36.145	-24.0426	36.145	-20.7278
36.244	-14.8017	36.244	-24.4825	36.244	-20.4228
36.343	-14.8996	36.343	-24.9581	36.343	-20.1151
36.442	-15.0058	36.442	-25.4716	36.442	-19.8062
36.541	-15.1205	36.541	-26.0245	36.541	-19.4976
36.64	-15.2441	36.64	-26.6174	36.64	-19.1906
36.739	-15.3771	36.739	-27.2484	36.739	-18.8865
36.838	-15.5198	36.838	-27.9123	36.838	-18.5864
36.937	-15.6724	36.937	-28.5973	36.937	-18.2913
37.036	-15.8354	37.036	-29.2817	37.036	-18.0023
37.135	-16.0088	37.135	-29.9294	37.135	-17.7202
37.234	-16.1929	37.234	-30.4867	37.234	-17.4458
37.333	-16.3878	37.333	-30.8853	37.333	-17.1796
37.432	-16.5935	37.432	-31.0577	37.432	-16.9224
37.531	-16.8098	37.531	-30.963	37.531	-16.6745
37.63	-17.0365	37.63	-30.6077	37.63	-16.4365
37.729	-17.2733	37.729	-30.0421	37.729	-16.2087
37.828	-17.5194	37.828	-29.3362	37.828	-15.9915
37.927	-17.774	37.927	-28.5557	37.927	-15.7851
38.026	-18.0359	38.026	-27.7499	38.026	-15.5897
38.125	-18.3035	38.125	-26.951	38.125	-15.4057
38.224	-18.5748	38.224	-26.178	38.224	-15.233
38.323	-18.8474	38.323	-25.4409	38.323	-15.072
38.422	-19.118	38.422	-24.7442	38.422	-14.9226
38.521	-19.383	38.521	-24.0889	38.521	-14.7851
38.62	-19.638	38.62	-23.4747	38.62	-14.6595
38.719	-19.8781	38.719	-22.8999	38.719	-14.5459
38.818	-20.0979	38.818	-22.3626	38.818	-14.4444
38.917	-20.2916	38.917	-21.8606	38.917	-14.3549
39.016	-20.4537	39.016	-21.392	39.016	-14.2777
39.115	-20.5788	39.115	-20.9547	39.115	-14.2126
39.214	-20.6626	39.214	-20.5468	39.214	-14.1599
39.313	-20.7019	39.313	-20.1667	39.313	-14.1194
39.412	-20.6952	39.412	-19.8127	39.412	-14.0912
39.511	-20.6428	39.511	-19.4836	39.511	-14.0753
39.61	-20.5467	39.61	-19.178	39.61	-14.0718
39.709	-20.4104	39.709	-18.8947	39.709	-14.0807
39.808	-20.2387	39.808	-18.6329	39.808	-14.1018
39.907	-20.037	39.907	-18.3915	39.907	-14.1353
40.006	-19.8109	40.006	-18.1697	40.006	-14.181
40.105	-19.5661	40.105	-17.9668	40.105	-14.2389
40.204	-19.3078	40.204	-17.7821	40.204	-14.3089
40.303	-19.0408	40.303	-17.6149	40.303	-14.3908
40.402	-18.7693	40.402	-17.4649	40.402	-14.4846
40.501	-18.4967	40.501	-17.3314	40.501	-14.5899
40.6	-18.2259	40.6	-17.214	40.6	-14.7064
40.699	-17.9594	40.699	-17.1123	40.699	-14.8339
40.798	-17.699	40.798	-17.026	40.798	-14.972
40.897	-17.4462	40.897	-16.9547	40.897	-15.1199
40.996	-17.2022	40.996	-16.8982	40.996	-15.2773
41.095	-16.9677	41.095	-16.8561	41.095	-15.4431
41.194	-16.7434	41.194	-16.8282	41.194	-15.6165
41.293	-16.5298	41.293	-16.8142	41.293	-15.7965
41.392	-16.3271	41.392	-16.814	41.392	-15.9816
41.491	-16.1355	41.491	-16.8273	41.491	-16.1704
41.59	-15.9551	41.59	-16.854	41.59	-16.3611
41.689	-15.7858	41.689	-16.8937	41.689	-16.5519
41.788	-15.6276	41.788	-16.9462	41.788	-16.7404
41.887	-15.4805	41.887	-17.0115	41.887	-16.9244
41.986	-15.3443	41.986	-17.0891	41.986	-17.1011
42.085	-15.2189	42.085	-17.1789	42.085	-17.2681
42.184	-15.1041	42.184	-17.2805	42.184	-17.4225
42.283	-14.9997	42.283	-17.3936	42.283	-17.5617
42.382	-14.9055	42.382	-17.5177	42.382	-17.6832
42.481	-14.8214	42.481	-17.6524	42.481	-17.7849
42.58	-14.7472	42.58	-17.7971	42.58	-17.8651
42.679	-14.6826	42.679	-17.9512	42.679	-17.9225
42.778	-14.6275	42.778	-18.1138	42.778	-17.9566
42.877	-14.5817	42.877	-18.284	42.877	-17.9675
42.976	-14.545	42.976	-18.4608	42.976	-17.9558
43.075	-14.517	43.075	-18.6428	43.075	-17.923
43.174	-14.4978	43.174	-18.8286	43.174	-17.8708
43.273	-14.4869	43.273	-19.0164	43.273	-17.8014
43.372	-14.4842	43.372	-19.2044	43.372	-17.7174
43.471	-14.4893	43.471	-19.3902	43.471	-17.6214
43.57	-14.5021	43.57	-19.5715	43.57	-17.516
43.669	-14.5223	43.669	-19.7456	43.669	-17.4038
43.768	-14.5494	43.768	-19.9097	43.768	-17.2872
43.867	-14.5832	43.867	-20.0608	43.867	-17.1685
43.966	-14.6233	43.966	-20.1961	43.966	-17.0498
44.065	-14.6692	44.065	-20.3127	44.065	-16.9328
44.164	-14.7204	44.164	-20.4079	44.164	-16.8191
44.263	-14.7765	44.263	-20.4797	44.263	-16.7101
44.362	-14.8367	44.362	-20.5263	44.362	-16.6068
44.461	-14.9005	44.461	-20.5467	44.461	-16.5103
44.56	-14.967	44.56	-20.5405	44.56	-16.4214
44.659	-15.0356	44.659	-20.5081	44.659	-16.3405
44.758	-15.1053	44.758	-20.4505	44.758	-16.2684
44.857	-15.175	44.857	-20.3694	44.857	-16.2052
44.956	-15.2439	44.956	-20.2671	44.956	-16.1513
45.055	-15.3107	45.055	-20.146	45.055	-16.1069
45.154	-15.3742	45.154	-20.0089	45.154	-16.0721
45.253	-15.4332	45.253	-19.8588	45.253	-16.047
45.352	-15.4866	45.352	-19.6985	45.352	-16.0316
45.451	-15.5329	45.451	-19.5306	45.451	-16.0258
45.55	-15.5709	45.55	-19.3578	45.55	-16.0297
45.649	-15.5995	45.649	-19.1824	45.649	-16.0432
45.748	-15.6175	45.748	-19.0066	45.748	-16.0661
45.847	-15.6241	45.847	-18.8322	45.847	-16.0983
45.946	-15.6183	45.946	-18.6608	45.946	-16.1398
46.045	-15.5996	46.045	-18.4938	46.045	-16.1903
46.144	-15.5677	46.144	-18.3326	46.144	-16.2498
46.243	-15.5223	46.243	-18.178	46.243	-16.318
46.342	-15.4637	46.342	-18.031	46.342	-16.3949
46.441	-15.3922	46.441	-17.8923	46.441	-16.4802
46.54	-15.3084	46.54	-17.7625	46.54	-16.5738
46.639	-15.2132	46.639	-17.6422	46.639	-16.6755
46.738	-15.1074	46.738	-17.5318	46.738	-16.785
46.837	-14.9923	46.837	-17.4317	46.837	-16.9021
46.936	-14.8692	46.936	-17.3422	46.936	-17.0265
47.035	-14.7393	47.035	-17.2636	47.035	-17.1578
47.134	-14.6039	47.134	-17.1962	47.134	-17.2956
47.233	-14.4645	47.233	-17.1401	47.233	-17.4395
47.332	-14.3225	47.332	-17.0957	47.332	-17.5887
47.431	-14.1789	47.431	-17.063	47.431	-17.7425
47.53	-14.0352	47.53	-17.0424	47.53	-17.9001
47.629	-13.8924	47.629	-17.0339	47.629	-18.0603
47.728	-13.7516	47.728	-17.0379	47.728	-18.2218
47.827	-13.6137	47.827	-17.0544	47.827	-18.3831
47.926	-13.4796	47.926	-17.0837	47.926	-18.5422
48.025	-13.3502	48.025	-17.126	48.025	-18.6973
48.124	-13.2261	48.124	-17.1815	48.124	-18.8458
48.223	-13.108	48.223	-17.2505	48.223	-18.9851
48.322	-12.9964	48.322	-17.3333	48.322	-19.1124
48.421	-12.8917	48.421	-17.4301	48.421	-19.2246
48.52	-12.7945	48.52	-17.5412	48.52	-19.3186
48.619	-12.705	48.619	-17.667	48.619	-19.3914
48.718	-12.6236	48.718	-17.8078	48.718	-19.4402
48.817	-12.5505	48.817	-17.9639	48.817	-19.4626
48.916	-12.4858	48.916	-18.1357	48.916	-19.4568
49.015	-12.4299	49.015	-18.3237	49.015	-19.4217
49.114	-12.3827	49.114	-18.5283	49.114	-19.357
49.213	-12.3444	49.213	-18.7499	49.213	-19.2633
49.312	-12.315	49.312	-18.989	49.312	-19.1418
49.411	-12.2946	49.411	-19.2461	49.411	-18.9946
49.51	-12.2831	49.51	-19.5217	49.51	-18.8245
49.609	-12.2804	49.609	-19.8162	49.609	-18.6344
49.708	-12.2866	49.708	-20.1302	49.708	-18.4276
49.807	-12.3015	49.807	-20.4641	49.807	-18.2074
49.906	-12.325	49.906	-20.8182	49.906	-17.9773
50.005	-12.3569	50.005	-21.1929	50.005	-17.7402
50.104	-12.3971	50.104	-21.5881	50.104	-17.4991
50.203	-12.4453	50.203	-22.0038	50.203	-17.2565
50.302	-12.5014	50.302	-22.4395	50.302	-17.0147
50.401	-12.565	50.401	-22.8941	50.401	-16.7757
50.5	-12.6359	50.5	-23.366	50.5	-16.5411
50.599	-12.7137	50.599	-23.8525	50.599	-16.3124
50.698	-12.7981	50.698	-24.3498	50.698	-16.0907
50.797	-12.8888	50.797	-24.8522	50.797	-15.8769
50.896	-12.9852	50.896	-25.3523	50.896	-15.6717
50.995	-13.087	50.995	-25.8399	50.995	-15.4757
51.094	-13.1937	51.094	-26.3025	51.094	-15.2891
51.193	-13.3048	51.193	-26.725	51.193	-15.1124
51.292	-13.4198	51.292	-27.0909	51.292	-14.9456
51.391	-13.5382	51.391	-27.3835	51.391	-14.7887
51.49	-13.6595	51.49	-27.5888	51.49	-14.6417
51.589	-13.783	51.589	-27.6977	51.589	-14.5045
51.688	-13.9084	51.688	-27.7078	51.688	-14.3767
51.787	-14.0349	51.787	-27.6242	51.787	-14.2583
51.886	-14.1621	51.886	-27.458	51.886	-14.1487
51.985	-14.2895	51.985	-27.2244	51.985	-14.0477
52.084	-14.4165	52.084	-26.9395	52.084	-13.9549
52.183	-14.5428	52.183	-26.619	52.183	-13.8697
52.282	-14.668	52.282	-26.2764	52.282	-13.7917
52.381	-14.7916	52.381	-25.9226	52.381	-13.7204
52.48	-14.9134	52.48	-25.5659	52.48	-13.6553
52.579	-15.0332	52.579	-25.2124	52.579	-13.5957
52.678	-15.1507	52.678	-24.8661	52.678	-13.5412
52.777	-15.266	52.777	-24.5299	52.777	-13.4912
52.876	-15.3789	52.876	-24.2052	52.876	-13.4452
52.975	-15.4894	52.975	-23.8926	52.975	-13.4026
53.074	-15.5977	53.074	-23.5922	53.074	-13.3629
53.173	-15.7038	53.173	-23.3037	53.173	-13.3257
53.272	-15.8079	53.272	-23.0264	53.272	-13.2905
53.371	-15.9102	53.371	-22.7595	53.371	-13.257
53.47	-16.0108	53.47	-22.5019	53.47	-13.2249
53.569	-16.11	53.569	-22.2527	53.569	-13.1938
53.668	-16.2079	53.668	-22.0109	53.668	-13.1637
53.767	-16.3047	53.767	-21.7754	53.767	-13.1344
53.866	-16.4005	53.866	-21.5454	53.866	-13.1058
53.965	-16.4953	53.965	-21.32	53.965	-13.078
54.064	-16.5891	54.064	-21.0985	54.064	-13.0512
54.163	-16.6818	54.163	-20.8804	54.163	-13.0254
54.262	-16.7731	54.262	-20.6652	54.262	-13.0009
54.361	-16.8628	54.361	-20.4525	54.361	-12.9781
54.46	-16.9504	54.46	-20.2421	54.46	-12.9572
54.559	-17.0353	54.559	-20.0341	54.559	-12.9387
54.658	-17.1169	54.658	-19.8283	54.658	-12.9229
54.757	-17.1944	54.757	-19.6251	54.757	-12.9104
54.856	-17.2669	54.856	-19.4245	54.856	-12.9015
54.955	-17.3334	54.955	-19.2271	54.955	-12.8967
55.054	-17.3926	55.054	-19.0331	55.054	-12.8966
55.153	-17.4436	55.153	-18.8431	55.153	-12.9015
55.252	-17.485	55.252	-18.6575	55.252	-12.9119
55.351	-17.5157	55.351	-18.4769	55.351	-12.9281
55.45	-17.5345	55.45	-18.3019	55.45	-12.9507
55.549	-17.5404	55.549	-18.1329	55.549	-12.9798
55.648	-17.5325	55.648	-17.9705	55.648	-13.0159
55.747	-17.51	55.747	-17.8154	55.747	-13.059
55.846	-17.4724	55.846	-17.6679	55.846	-13.1095
55.945	-17.4195	55.945	-17.5286	55.945	-13.1675
56.044	-17.3512	56.044	-17.3981	56.044	-13.233
56.143	-17.2679	56.143	-17.2766	56.143	-13.3059
56.242	-17.17	56.242	-17.1647	56.242	-13.3863
56.341	-17.0585	56.341	-17.0628	56.341	-13.4739
56.44	-16.9343	56.44	-16.9712	56.44	-13.5684
56.539	-16.7986	56.539	-16.8903	56.539	-13.6696
56.638	-16.6527	56.638	-16.8205	56.638	-13.7768
56.737	-16.498	56.737	-16.7619	56.737	-13.8895
56.836	-16.336	56.836	-16.715	56.836	-14.0071
56.935	-16.1682	56.935	-16.6799	56.935	-14.1286
57.034	-15.9961	57.034	-16.6569	57.034	-14.2531
57.133	-15.8209	57.133	-16.6463	57.133	-14.3796
57.232	-15.6442	57.232	-16.6482	57.232	-14.5067
57.331	-15.4671	57.331	-16.6628	57.331	-14.6332
57.43	-15.2908	57.43	-16.6902	57.43	-14.7576
57.529	-15.1163	57.529	-16.7307	57.529	-14.8784
57.628	-14.9447	57.628	-16.7844	57.628	-14.9941
57.727	-14.7768	57.727	-16.8513	57.727	-15.1029
57.826	-14.6134	57.826	-16.9316	57.826	-15.2034
57.925	-14.4552	57.925	-17.0252	57.925	-15.294
58.024	-14.3028	58.024	-17.1323	58.024	-15.3734
58.123	-14.1567	58.123	-17.2528	58.123	-15.4403
58.222	-14.0175	58.222	-17.3866	58.222	-15.4938
58.321	-13.8856	58.321	-17.5337	58.321	-15.533
58.42	-13.7612	58.42	-17.6937	58.42	-15.5577
58.519	-13.6449	58.519	-17.8664	58.519	-15.5676
58.618	-13.5367	58.618	-18.0515	58.618	-15.5629
58.717	-13.4371	58.717	-18.2483	58.717	-15.5441
58.816	-13.3461	58.816	-18.4562	58.816	-15.512
58.915	-13.264	58.915	-18.6743	58.915	-15.4675
59.014	-13.1908	59.014	-18.9015	59.014	-15.4118
59.113	-13.1269	59.113	-19.1364	59.113	-15.3462
59.212	-13.0722	59.212	-19.3775	59.212	-15.272
59.311	-13.0268	59.311	-19.6225	59.311	-15.1907
59.41	-12.9908	59.41	-19.8693	59.41	-15.1036
59.509	-12.9642	59.509	-20.1149	59.509	-15.0121
59.608	-12.947	59.608	-20.3561	59.608	-14.9174
59.707	-12.9392	59.707	-20.5894	59.707	-14.8208
59.806	-12.9408	59.806	-20.8109	59.806	-14.7233
59.905	-12.9517	59.905	-21.0162	59.905	-14.6259
60.004	-12.9718	60.004	-21.2013	60.004	-14.5296
60.103	-13.0009	60.103	-21.3619	60.103	-14.435
60.202	-13.0389	60.202	-21.4945	60.202	-14.3429
60.301	-13.0854	60.301	-21.5959	60.301	-14.2538
60.4	-13.1403	60.4	-21.6639	60.4	-14.1683
60.499	-13.2031	60.499	-21.6975	60.499	-14.0868
60.598	-13.2734	60.598	-21.6968	60.598	-14.0096
60.697	-13.3507	60.697	-21.663	60.697	-13.937
60.796	-13.4343	60.796	-21.5984	60.796	-13.8694
60.895	-13.5236	60.895	-21.5062	60.895	-13.8069
60.994	-13.6176	60.994	-21.3901	60.994	-13.7498
61.093	-13.7156	61.093	-21.2542	61.093	-13.6982
61.192	-13.8163	61.192	-21.1025	61.192	-13.6523
61.291	-13.9187	61.291	-20.9393	61.291	-13.6121
61.39	-14.0212	61.39	-20.7682	61.39	-13.5779
61.489	-14.1225	61.489	-20.5927	61.489	-13.5497
61.588	-14.221	61.588	-20.4158	61.588	-13.5276
61.687	-14.315	61.687	-20.2402	61.687	-13.5116
61.786	-14.4027	61.786	-20.0682	61.786	-13.502
61.885	-14.4824	61.885	-19.9016	61.885	-13.4986
61.984	-14.5523	61.984	-19.7419	61.984	-13.5016
62.083	-14.6106	62.083	-19.5905	62.083	-13.5109
62.182	-14.6559	62.182	-19.4485	62.182	-13.5266
62.281	-14.6867	62.281	-19.3166	62.281	-13.5486
62.38	-14.702	62.38	-19.1955	62.38	-13.5767
62.479	-14.701	62.479	-19.0857	62.479	-13.6109
62.578	-14.6832	62.578	-18.9878	62.578	-13.651
62.677	-14.6486	62.677	-18.902	62.677	-13.6967
62.776	-14.5975	62.776	-18.8287	62.776	-13.7476
62.875	-14.5306	62.875	-18.7682	62.875	-13.8034
62.974	-14.4489	62.974	-18.7205	62.974	-13.8636
63.073	-14.3537	63.073	-18.6861	63.073	-13.9275
63.172	-14.2465	63.172	-18.665	63.172	-13.9944
63.271	-14.129	63.271	-18.6575	63.271	-14.0634
63.37	-14.0029	63.37	-18.6638	63.37	-14.1335
63.469	-13.87	63.469	-18.6842	63.469	-14.2037
63.568	-13.732	63.568	-18.7191	63.568	-14.2726
63.667	-13.5907	63.667	-18.7686	63.667	-14.3389
63.766	-13.4476	63.766	-18.8332	63.766	-14.4011
63.865	-13.3043	63.865	-18.9133	63.865	-14.4576
63.964	-13.162	63.964	-19.0094	63.964	-14.5068
64.063	-13.0221	64.063	-19.122	64.063	-14.547
64.162	-12.8855	64.162	-19.2517	64.162	-14.5767
64.261	-12.7534	64.261	-19.3993	64.261	-14.5944
64.36	-12.6265	64.36	-19.5654	64.36	-14.5986
64.459	-12.5055	64.459	-19.7509	64.459	-14.5882
64.558	-12.3911	64.558	-19.9567	64.558	-14.5625
64.657	-12.2838	64.657	-20.184	64.657	-14.5208
64.756	-12.184	64.756	-20.4339	64.756	-14.4629
64.855	-12.0922	64.855	-20.7076	64.855	-14.3891
64.954	-12.0085	64.954	-21.0066	64.954	-14.2998
65.053	-11.9333	65.053	-21.3323	65.053	-14.1959
65.152	-11.8667	65.152	-21.6865	65.152	-14.0786
65.251	-11.8088	65.251	-22.0709	65.251	-13.9493
65.35	-11.7598	65.35	-22.4872	65.35	-13.8094
65.449	-11.7198	65.449	-22.9372	65.449	-13.6607
65.548	-11.6887	65.548	-23.4223	65.548	-13.5049
65.647	-11.6665	65.647	-23.9438	65.647	-13.3437
65.746	-11.6534	65.746	-24.5018	65.746	-13.1789
65.845	-11.6492	65.845	-25.095	65.845	-13.0119
65.944	-11.6539	65.944	-25.7192	65.944	-12.8445
66.043	-11.6674	66.043	-26.366	66.043	-12.6778
66.142	-11.6897	66.142	-27.0199	66.142	-12.5133
66.241	-11.7207	66.241	-27.6556	66.241	-12.3519
66.34	-11.7604	66.34	-28.2349	66.34	-12.1948
66.439	-11.8085	66.439	-28.7067	66.439	-12.0426
66.538	-11.865	66.538	-29.0137	66.538	-11.8962
66.637	-11.9299	66.637	-29.1074	66.637	-11.7562
66.736	-12.0029	66.736	-28.9675	66.736	-11.623
66.835	-12.084	66.835	-28.611	66.835	-11.4972
66.934	-12.173	66.934	-28.0845	66.934	-11.3789
67.033	-12.2697	67.033	-27.4453	67.033	-11.2684
67.132	-12.3741	67.132	-26.7455	67.132	-11.1659
67.231	-12.486	67.231	-26.0245	67.231	-11.0715
67.33	-12.6052	67.33	-25.309	67.33	-10.9853
67.429	-12.7315	67.429	-24.6152	67.429	-10.9071
67.528	-12.8647	67.528	-23.952	67.528	-10.837
67.627	-13.0046	67.627	-23.324	67.627	-10.7749
67.726	-13.151	67.726	-22.7327	67.726	-10.7206
67.825	-13.3037	67.825	-22.1779	67.825	-10.674
67.924	-13.4624	67.924	-21.6586	67.924	-10.6349
68.023	-13.6267	68.023	-21.1731	68.023	-10.603
68.122	-13.7965	68.122	-20.7197	68.122	-10.5782
68.221	-13.9712	68.221	-20.2965	68.221	-10.5602
68.32	-14.1506	68.32	-19.9017	68.32	-10.5487
68.419	-14.3342	68.419	-19.5334	68.419	-10.5435
68.518	-14.5215	68.518	-19.1899	68.518	-10.5442
68.617	-14.712	68.617	-18.8697	68.617	-10.5505
68.716	-14.9053	68.716	-18.5713	68.716	-10.5623
68.815	-15.1005	68.815	-18.2932	68.815	-10.5792
68.914	-15.2971	68.914	-18.0341	68.914	-10.6009
69.013	-15.4943	69.013	-17.7928	69.013	-10.6271
69.112	-15.6912	69.112	-17.5681	69.112	-10.6576
69.211	-15.887	69.211	-17.3591	69.211	-10.6921
69.31	-16.0808	69.31	-17.1645	69.31	-10.7304
69.409	-16.2714	69.409	-16.9836	69.409	-10.7722
69.508	-16.4578	69.508	-16.8154	69.508	-10.8174
69.607	-16.6388	69.607	-16.659	69.607	-10.8658
69.706	-16.8131	69.706	-16.5138	69.706	-10.9172
69.805	-16.9795	69.805	-16.3789	69.805	-10.9715
69.904	-17.1367	69.904	-16.2538	69.904	-11.0285
70.003	-17.2834	70.003	-16.1377	70.003	-11.0881
70.102	-17.4182	70.102	-16.0302	70.102	-11.1504
70.201	-17.5398	70.201	-15.9308	70.201	-11.2151
70.3	-17.6471	70.3	-15.839	70.3	-11.2823
70.399	-17.7388	70.399	-15.7544	70.399	-11.352
70.498	-17.8141	70.498	-15.6768	70.498	-11.4239
70.597	-17.8719	70.597	-15.6058	70.597	-11.4983
70.696	-17.9118	70.696	-15.5414	70.696	-11.5749
70.795	-17.933	70.795	-15.4833	70.795	-11.6538
70.894	-17.9355	70.894	-15.4316	70.894	-11.7348
70.993	-17.9192	70.993	-15.3862	70.993	-11.8179
71.092	-17.8843	71.092	-15.3471	71.092	-11.903
71.191	-17.8311	71.191	-15.3145	71.191	-11.9899
71.29	-17.7603	71.29	-15.2885	71.29	-12.0783
71.389	-17.6727	71.389	-15.2693	71.389	-12.1681
71.488	-17.5693	71.488	-15.2573	71.488	-12.2589
71.587	-17.4511	71.587	-15.2526	71.587	-12.3503
71.686	-17.3194	71.686	-15.2555	71.686	-12.442
71.785	-17.1754	71.785	-15.2665	71.785	-12.5333
71.884	-17.0205	71.884	-15.2859	71.884	-12.6237
71.983	-16.8559	71.983	-15.3141	71.983	-12.7126
72.082	-16.6832	72.082	-15.3515	72.082	-12.7992
72.181	-16.5036	72.181	-15.3984	72.181	-12.8828
72.28	-16.3184	72.28	-15.4553	72.28	-12.9625
72.379	-16.1289	72.379	-15.5226	72.379	-13.0375
72.478	-15.9363	72.478	-15.6007	72.478	-13.1069
72.577	-15.7417	72.577	-15.69	72.577	-13.1697
72.676	-15.5463	72.676	-15.7908	72.676	-13.2251
72.775	-15.3511	72.775	-15.9034	72.775	-13.2723
72.874	-15.157	72.874	-16.0283	72.874	-13.3105
72.973	-14.9649	72.973	-16.1655	72.973	-13.339
73.072	-14.7756	73.072	-16.3153	73.072	-13.3573
73.171	-14.59	73.171	-16.4779	73.171	-13.3649
73.27	-14.4087	73.27	-16.6533	73.27	-13.3615
73.369	-14.2324	73.369	-16.8414	73.369	-13.3472
73.468	-14.0617	73.468	-17.0421	73.468	-13.322
73.567	-13.8971	73.567	-17.2549	73.567	-13.286
73.666	-13.7392	73.666	-17.4795	73.666	-13.2399
73.765	-13.5885	73.765	-17.715	73.765	-13.184
73.864	-13.4452	73.864	-17.9604	73.864	-13.1192
73.963	-13.31	73.963	-18.2144	73.963	-13.0463
74.062	-13.183	74.062	-18.4752	74.062	-12.966
74.161	-13.0646	74.161	-18.7409	74.161	-12.8795
74.26	-12.9551	74.26	-19.0086	74.26	-12.7877
74.359	-12.8547	74.359	-19.2753	74.359	-12.6915
74.458	-12.7638	74.458	-19.5374	74.458	-12.5919
74.557	-12.6824	74.557	-19.7906	74.557	-12.49
74.656	-12.6109	74.656	-20.0304	74.656	-12.3866
74.755	-12.5492	74.755	-20.2518	74.755	-12.2827
74.854	-12.4976	74.854	-20.4498	74.854	-12.1789
74.953	-12.4561	74.953	-20.6196	74.953	-12.0761
75.052	-12.4249	75.052	-20.757	75.052	-11.9748
75.151	-12.404	75.151	-20.8585	75.151	-11.8759
75.25	-12.3933	75.25	-20.922	75.25	-11.7797
75.349	-12.393	75.349	-20.9467	75.349	-11.6867
75.448	-12.4029	75.448	-20.9333	75.448	-11.5975
75.547	-12.423	75.547	-20.8838	75.547	-11.5123
75.646	-12.4532	75.646	-20.8017	75.646	-11.4314
75.745	-12.4932	75.745	-20.6909	75.745	-11.3552
75.844	-12.543	75.844	-20.5562	75.844	-11.2839
75.943	-12.6021	75.943	-20.4023	75.943	-11.2176
76.042	-12.6704	76.042	-20.2341	76.042	-11.1565
76.141	-12.7475	76.141	-20.0558	76.141	-11.1008
76.24	-12.8327	76.24	-19.8715	76.24	-11.0505
76.339	-12.9257	76.339	-19.6846	76.339	-11.0057
76.438	-13.0258	76.438	-19.498	76.438	-10.9664
76.537	-13.1322	76.537	-19.3141	76.537	-10.9327
76.636	-13.2442	76.636	-19.1348	76.636	-10.9045
76.735	-13.3607	76.735	-18.9616	76.735	-10.882
76.834	-13.4807	76.834	-18.7956	76.834	-10.865
76.933	-13.6029	76.933	-18.6377	76.933	-10.8535
77.032	-13.7262	77.032	-18.4883	77.032	-10.8475
77.131	-13.8491	77.131	-18.348	77.131	-10.8469
77.23	-13.97	77.23	-18.2168	77.23	-10.8516
77.329	-14.0874	77.329	-18.0948	77.329	-10.8615
77.428	-14.1995	77.428	-17.982	77.428	-10.8764
77.527	-14.3048	77.527	-17.8782	77.527	-10.8963
77.626	-14.4015	77.626	-17.7833	77.626	-10.921
77.725	-14.488	77.725	-17.6971	77.725	-10.9502
77.824	-14.563	77.824	-17.6193	77.824	-10.9838
77.923	-14.6249	77.923	-17.5497	77.923	-11.0214
78.022	-14.6729	78.022	-17.4882	78.022	-11.0629
78.121	-14.7061	78.121	-17.4345	78.121	-11.1077
78.22	-14.724	78.22	-17.3886	78.22	-11.1557
78.319	-14.7264	78.319	-17.3502	78.319	-11.2063
78.418	-14.7134	78.418	-17.3193	78.418	-11.2591
78.517	-14.6856	78.517	-17.296	78.517	-11.3135
78.616	-14.6437	78.616	-17.2801	78.616	-11.369
78.715	-14.5886	78.715	-17.2719	78.715	-11.4249
78.814	-14.5216	78.814	-17.2715	78.814	-11.4806
78.913	-14.444	78.913	-17.2789	78.913	-11.5353
79.012	-14.3572	79.012	-17.2944	79.012	-11.5882
79.111	-14.2627	79.111	-17.3182	79.111	-11.6386
79.21	-14.162	79.21	-17.3507	79.21	-11.6857
79.309	-14.0565	79.309	-17.3921	79.309	-11.7285
79.408	-13.9476	79.408	-17.4426	79.408	-11.7662
79.507	-13.8365	79.507	-17.5026	79.507	-11.7981
79.606	-13.7243	79.606	-17.5723	79.606	-11.8233
79.705	-13.6123	79.705	-17.652	79.705	-11.8412
79.804	-13.5012	79.804	-17.7418	79.804	-11.8511
79.903	-13.392	79.903	-17.8418	79.903	-11.8525
80.002	-13.2854	80.002	-17.9521	80.002	-11.8451
80.101	-13.1821	80.101	-18.0724	80.101	-11.8285
80.2	-13.0825	80.2	-18.2024	80.2	-11.8026
80.299	-12.9872	80.299	-18.3417	80.299	-11.7676
80.398	-12.8967	80.398	-18.4894	80.398	-11.7237
80.497	-12.8111	80.497	-18.6444	80.497	-11.6712
80.596	-12.731	80.596	-18.8051	80.596	-11.6105
80.695	-12.6564	80.695	-18.9697	80.695	-11.5424
80.794	-12.5877	80.794	-19.1356	80.794	-11.4676
80.893	-12.5251	80.893	-19.2998	80.893	-11.387
80.992	-12.4687	80.992	-19.4587	80.992	-11.3014
81.091	-12.4187	81.091	-19.6081	81.091	-11.2118
81.19	-12.3753	81.19	-19.7432	81.19	-11.1191
81.289	-12.3387	81.289	-19.859	81.289	-11.0244
81.388	-12.3089	81.388	-19.95	81.388	-10.9286
81.487	-12.2862	81.487	-20.011	81.487	-10.8327
81.586	-12.2707	81.586	-20.0376	81.586	-10.7376
81.685	-12.2626	81.685	-20.0258	81.685	-10.6441
81.784	-12.262	81.784	-19.9734	81.784	-10.5531
81.883	-12.269	81.883	-19.8793	81.883	-10.4653
81.982	-12.284	81.982	-19.7445	81.982	-10.3814
82.081	-12.307	82.081	-19.5712	82.081	-10.3021
82.18	-12.3382	82.18	-19.3633	82.18	-10.2279
82.279	-12.3778	82.279	-19.1255	82.279	-10.1594
82.378	-12.4261	82.378	-18.8629	82.378	-10.0969
82.477	-12.4831	82.477	-18.5811	82.477	-10.0409
82.576	-12.5491	82.576	-18.2855	82.576	-9.99183
82.675	-12.6243	82.675	-17.9809	82.675	-9.94987
82.774	-12.7088	82.774	-17.6718	82.774	-9.91531
82.873	-12.8028	82.873	-17.3621	82.873	-9.88836
82.972	-12.9065	82.972	-17.0551	82.972	-9.86916
83.071	-13.02	83.071	-16.7535	83.071	-9.85785
83.17	-13.1435	83.17	-16.4594	83.17	-9.85449
83.269	-13.277	83.269	-16.1747	83.269	-9.85913
83.368	-13.4206	83.368	-15.9006	83.368	-9.87177
83.467	-13.5743	83.467	-15.6381	83.467	-9.89236
83.566	-13.7381	83.566	-15.3881	83.566	-9.92084
83.665	-13.9119	83.665	-15.1509	83.665	-9.95708
83.764	-14.0957	83.764	-14.927	83.764	-10.0009
83.863	-14.2891	83.863	-14.7165	83.863	-10.0523
83.962	-14.4919	83.962	-14.5193	83.962	-10.1108
84.061	-14.7037	84.061	-14.3355	84.061	-10.1762
84.16	-14.9239	84.16	-14.1649	84.16	-10.2483
84.259	-15.1519	84.259	-14.0073	84.259	-10.3267
84.358	-15.3868	84.358	-13.8624	84.358	-10.411
84.457	-15.6276	84.457	-13.7298	84.457	-10.5009
84.556	-15.8731	84.556	-13.6092	84.556	-10.5957
84.655	-16.1217	84.655	-13.5003	84.655	-10.6951
84.754	-16.3718	84.754	-13.4025	84.754	-10.7985
84.853	-16.6213	84.853	-13.3156	84.853	-10.9053
84.952	-16.8681	84.952	-13.2389	84.952	-11.0149
85.051	-17.1095	85.051	-13.172	85.051	-11.1267
85.15	-17.3427	85.15	-13.1145	85.15	-11.24
85.249	-17.565	85.249	-13.0658	85.249	-11.3542
85.348	-17.7731	85.348	-13.0256	85.348	-11.4684
85.447	-17.9639	85.447	-12.9932	85.447	-11.5821
85.546	-18.1346	85.546	-12.9682	85.546	-11.6946
85.645	-18.2822	85.645	-12.9502	85.645	-11.8051
85.744	-18.4046	85.744	-12.9386	85.744	-11.913
85.843	-18.4998	85.843	-12.9332	85.843	-12.0177
85.942	-18.5667	85.942	-12.9334	85.942	-12.1187
86.041	-18.6047	86.041	-12.9389	86.041	-12.2153
86.14	-18.6141	86.14	-12.9493	86.14	-12.3072
86.239	-18.5957	86.239	-12.9645	86.239	-12.3939
86.338	-18.5511	86.338	-12.984	86.338	-12.475
86.437	-18.4822	86.437	-13.0077	86.437	-12.5504
86.536	-18.3912	86.536	-13.0354	86.536	-12.6199
86.635	-18.2806	86.635	-13.0671	86.635	-12.6832
86.734	-18.153	86.734	-13.1026	86.734	-12.7404
86.833	-18.0108	86.833	-13.1419	86.833	-12.7914
86.932	-17.8563	86.932	-13.1852	86.932	-12.8362
87.031	-17.6917	87.031	-13.2323	87.031	-12.8749
87.13	-17.519	87.13	-13.2836	87.13	-12.9076
87.229	-17.3399	87.229	-13.339	87.229	-12.9343
87.328	-17.1558	87.328	-13.3989	87.328	-12.9551
87.427	-16.968	87.427	-13.4634	87.427	-12.9701
87.526	-16.7776	87.526	-13.5327	87.526	-12.9794
87.625	-16.5854	87.625	-13.607	87.625	-12.9831
87.724	-16.3924	87.724	-13.6867	87.724	-12.9812
87.823	-16.1991	87.823	-13.7718	87.823	-12.9736
87.922	-16.0062	87.922	-13.8625	87.922	-12.9605
88.021	-15.8141	88.021	-13.9591	88.021	-12.9417
88.12	-15.6233	88.12	-14.0617	88.12	-12.9173
88.219	-15.4342	88.219	-14.1702	88.219	-12.8872
88.318	-15.2473	88.318	-14.2847	88.318	-12.8514
88.417	-15.063	88.417	-14.405	88.417	-12.8099
88.516	-14.8816	88.516	-14.531	88.516	-12.7627
88.615	-14.7036	88.615	-14.6623	88.615	-12.7098
88.714	-14.5294	88.714	-14.7985	88.714	-12.6515
88.813	-14.3593	88.813	-14.939	88.813	-12.5877
88.912	-14.1938	88.912	-15.0831	88.912	-12.5188
89.011	-14.0334	89.011	-15.2299	89.011	-12.4449
89.11	-13.8783	89.11	-15.3781	89.11	-12.3663
89.209	-13.729	89.209	-15.5266	89.209	-12.2835
89.308	-13.5859	89.308	-15.6739	89.308	-12.1969
89.407	-13.4495	89.407	-15.8182	89.407	-12.107
89.506	-13.32	89.506	-15.9577	89.506	-12.0142
89.605	-13.1979	89.605	-16.0904	89.605	-11.9192
89.704	-13.0834	89.704	-16.214	89.704	-11.8225
89.803	-12.977	89.803	-16.3265	89.803	-11.7248
89.902	-12.879	89.902	-16.4257	89.902	-11.6267
90.001	-12.7896	90.001	-16.5094	90.001	-11.5288
90.1	-12.7091	90.1	-16.5757	90.1	-11.4318
90.199	-12.6378	90.199	-16.6231	90.199	-11.3362
90.298	-12.5759	90.298	-16.6502	90.298	-11.2427
90.397	-12.5235	90.397	-16.6563	90.397	-11.1518
90.496	-12.481	90.496	-16.6411	90.496	-11.0642
90.595	-12.4484	90.595	-16.6047	90.595	-10.9802
90.694	-12.4258	90.694	-16.5478	90.694	-10.9005
90.793	-12.4133	90.793	-16.4714	90.793	-10.8254
90.892	-12.4111	90.892	-16.3772	90.892	-10.7554
90.991	-12.4191	90.991	-16.2668	90.991	-10.6908
91.09	-12.4373	91.09	-16.1423	91.09	-10.632
91.189	-12.4657	91.189	-16.0058	91.189	-10.5792
91.288	-12.5043	91.288	-15.8594	91.288	-10.5328
91.387	-12.5528	91.387	-15.7052	91.387	-10.4929
91.486	-12.6111	91.486	-15.5452	91.486	-10.4598
91.585	-12.6791	91.585	-15.3813	91.585	-10.4335
91.684	-12.7563	91.684	-15.2152	91.684	-10.4142
91.783	-12.8425	91.783	-15.0485	91.783	-10.402
91.882	-12.9373	91.882	-14.8825	91.882	-10.3969
91.981	-13.0402	91.981	-14.7184	91.981	-10.3989
92.08	-13.1506	92.08	-14.5574	92.08	-10.4079
92.179	-13.2678	92.179	-14.4004	92.179	-10.4239
92.278	-13.3912	92.278	-14.2481	92.278	-10.4468
92.377	-13.5198	92.377	-14.1012	92.377	-10.4764
92.476	-13.6526	92.476	-13.9602	92.476	-10.5126
92.575	-13.7887	92.575	-13.8258	92.575	-10.5551
92.674	-13.9268	92.674	-13.6982	92.674	-10.6036
92.773	-14.0656	92.773	-13.5779	92.773	-10.6578
92.872	-14.2037	92.872	-13.4652	92.872	-10.7174
92.971	-14.3396	92.971	-13.3604	92.971	-10.782
93.07	-14.4718	93.07	-13.2636	93.07	-10.851
93.169	-14.5986	93.169	-13.175	93.169	-10.924
93.268	-14.7185	93.268	-13.095	93.268	-11.0004
93.367	-14.8299	93.367	-13.0235	93.367	-11.0795
93.466	-14.9312	93.466	-12.9609	93.466	-11.1606
93.565	-15.021	93.565	-12.9071	93.565	-11.2431
93.664	-15.0981	93.664	-12.8623	93.664	-11.3261
93.763	-15.1615	93.763	-12.8267	93.763	-11.4087
93.862	-15.2104	93.862	-12.8002	93.862	-11.4901
93.961	-15.2444	93.961	-12.783	93.961	-11.5694
94.06	-15.2631	94.06	-12.775	94.06	-11.6455
94.159	-15.2668	94.159	-12.7762	94.159	-11.7176
94.258	-15.2558	94.258	-12.7867	94.258	-11.7846
94.357	-15.2307	94.357	-12.8064	94.357	-11.8457
94.456	-15.1925	94.456	-12.8351	94.456	-11.8999
94.555	-15.1422	94.555	-12.8726	94.555	-11.9465
94.654	-15.0809	94.654	-12.9186	94.654	-11.9847
94.753	-15.01	94.753	-12.973	94.753	-12.0139
94.852	-14.9309	94.852	-13.0352	94.852	-12.0336
94.951	-14.8449	94.951	-13.1047	94.951	-12.0436
95.05	-14.7532	95.05	-13.1809	95.05	-12.0437
95.149	-14.6573	95.149	-13.263	95.149	-12.0339
95.248	-14.5583	95.248	-13.3502	95.248	-12.0144
95.347	-14.4574	95.347	-13.4413	95.347	-11.9855
95.446	-14.3556	95.446	-13.5351	95.446	-11.9478
95.545	-14.254	95.545	-13.6304	95.545	-11.9018
95.644	-14.1533	95.644	-13.7254	95.644	-11.8485
95.743	-14.0545	95.743	-13.8185	95.743	-11.7887
95.842	-13.9583	95.842	-13.9078	95.842	-11.7233
95.941	-13.8653	95.941	-13.9914	95.941	-11.6534
96.04	-13.7761	96.04	-14.0671	96.04	-11.58
96.139	-13.6913	96.139	-14.1328	96.139	-11.5042
96.238	-13.6115	96.238	-14.1867	96.238	-11.4271
96.337	-13.5371	96.337	-14.2267	96.337	-11.3496
96.436	-13.4685	96.436	-14.2512	96.436	-11.2729
96.535	-13.4062	96.535	-14.2587	96.535	-11.1979
96.634	-13.3506	96.634	-14.2483	96.634	-11.1256
96.733	-13.302	96.733	-14.2194	96.733	-11.0567
96.832	-13.2608	96.832	-14.1718	96.832	-10.9921
96.931	-13.2274	96.931	-14.1059	96.931	-10.9326
97.03	-13.2022	97.03	-14.0225	97.03	-10.8789
97.129	-13.1854	97.129	-13.9228	97.129	-10.8315
97.228	-13.1775	97.228	-13.8083	97.228	-10.7911
97.327	-13.1788	97.327	-13.6809	97.327	-10.7582
97.426	-13.1896	97.426	-13.5424	97.426	-10.7333
97.525	-13.2102	97.525	-13.3949	97.525	-10.7168
97.624	-13.2409	97.624	-13.2406	97.624	-10.709
97.723	-13.2822	97.723	-13.0814	97.723	-10.7103
97.822	-13.3343	97.822	-12.9192	97.822	-10.7209
97.921	-13.3975	97.921	-12.7558	97.921	-10.7411
98.02	-13.4721	98.02	-12.5929	98.02	-10.7712
98.119	-13.5586	98.119	-12.4319	98.119	-10.8111
98.218	-13.657	98.218	-12.274	98.218	-10.861
98.317	-13.7678	98.317	-12.1204	98.317	-10.921
98.416	-13.8911	98.416	-11.972	98.416	-10.9911
98.515	-14.0274	98.515	-11.8295	98.515	-11.0712
98.614	-14.1766	98.614	-11.6937	98.614	-11.1612
98.713	-14.3391	98.713	-11.5651	98.713	-11.261
98.812	-14.515	98.812	-11.4439	98.812	-11.3703
98.911	-14.7045	98.911	-11.3306	98.911	-11.4889
99.01	-14.9075	99.01	-11.2253	99.01	-11.6163
99.109	-15.124	99.109	-11.1282	99.109	-11.7522
99.208	-15.354	99.208	-11.0392	99.208	-11.896
99.307	-15.5972	99.307	-10.9583	99.307	-12.0471
99.406	-15.8533	99.406	-10.8855	99.406	-12.2048
99.505	-16.1217	99.505	-10.8207	99.505	-12.3682
99.604	-16.4018	99.604	-10.7637	99.604	-12.5365
99.703	-16.6925	99.703	-10.7143	99.703	-12.7086
99.802	-16.9926	99.802	-10.6723	99.802	-12.8833
99.901	-17.3005	99.901	-10.6374	99.901	-13.0595
100	-17.614	100	-10.6093	100	-13.2357

## Sheet: Figure 6(a)
Data Corresponds to Eight Port MIMO Antenna - Simulated S-Parameters without Decoupling (DC)
Frequency (GHz)	S11 (dB)	Frequency (GHz)	S22 (dB)	Frequency (GHz)	S33 (dB)	Frequency (GHz)	S44 (dB)	Frequency (GHz)	S55 (dB)	Frequency (GHz)	S66 (dB)	Frequency (GHz)	S77 (dB)	Frequency (GHz)	S88 (dB)
2.485	-1.08974	2.485	-1.09104	2.485	-1.0944	2.485	-1.09367	2.485	-1.09154	2.485	-1.08955	2.485	-1.16812	2.485	-1.16838
2.584	-1.42761	2.584	-1.42929	2.584	-1.43157	2.584	-1.43094	2.584	-1.42952	2.584	-1.42725	2.584	-1.47047	2.584	-1.47052
2.683	-1.8475	2.683	-1.84957	2.683	-1.85057	2.683	-1.85007	2.683	-1.84947	2.683	-1.84694	2.683	-1.84964	2.683	-1.84947
2.782	-2.35695	2.782	-2.35941	2.782	-2.35895	2.782	-2.3586	2.782	-2.35895	2.782	-2.35615	2.782	-2.31432	2.782	-2.31391
2.881	-2.96507	2.881	-2.96792	2.881	-2.96581	2.881	-2.96564	2.881	-2.96703	2.881	-2.96399	2.881	-2.87466	2.881	-2.874
2.98	-3.68317	2.98	-3.68641	2.98	-3.68251	2.98	-3.68253	2.98	-3.68505	2.98	-3.68179	2.98	-3.54291	2.98	-3.54199
3.079	-4.52573	3.079	-4.52936	3.079	-4.52348	3.079	-4.52373	3.079	-4.52746	3.079	-4.52399	3.079	-4.33423	3.079	-4.33306
3.178	-5.51158	3.178	-5.51562	3.178	-5.50759	3.178	-5.50808	3.178	-5.51311	3.178	-5.50945	3.178	-5.26793	3.178	-5.26652
3.277	-6.66576	3.277	-6.67023	3.277	-6.65983	3.277	-6.66061	3.277	-6.66703	3.277	-6.66319	3.277	-6.36902	3.277	-6.36736
3.376	-8.02178	3.376	-8.02676	3.376	-8.01367	3.376	-8.01479	3.376	-8.02276	3.376	-8.01872	3.376	-7.6701	3.376	-7.66822
3.475	-9.62387	3.475	-9.62957	3.475	-9.6133	3.475	-9.61486	3.475	-9.62459	3.475	-9.62031	3.475	-9.21275	3.475	-9.21067
3.574	-11.5251	3.574	-11.532	3.574	-11.5117	3.574	-11.5139	3.574	-11.5258	3.574	-11.5211	3.574	-11.0435	3.574	-11.0412
3.673	-13.7609	3.673	-13.7701	3.673	-13.7445	3.673	-13.7478	3.673	-13.7625	3.673	-13.7571	3.673	-13.1829	3.673	-13.1807
3.772	-16.2082	3.772	-16.2219	3.772	-16.1896	3.772	-16.1948	3.772	-16.2133	3.772	-16.2063	3.772	-15.4838	3.772	-15.4818
3.871	-18.1096	3.871	-18.1301	3.871	-18.0941	3.871	-18.1017	3.871	-18.123	3.871	-18.1137	3.871	-17.2151	3.871	-17.214
3.97	-18.0532	3.97	-18.0749	3.97	-18.0467	3.97	-18.0544	3.97	-18.0727	3.97	-18.0632	3.97	-17.1494	3.97	-17.1492
4.069	-16.322	4.069	-16.3387	4.069	-16.32	4.069	-16.3257	4.069	-16.3394	4.069	-16.3319	4.069	-15.5495	4.069	-15.5492
4.168	-14.3133	4.168	-14.3254	4.168	-14.3112	4.168	-14.3153	4.168	-14.3266	4.168	-14.3209	4.168	-13.651	4.168	-13.6504
4.267	-12.5734	4.267	-12.5825	4.267	-12.5702	4.267	-12.5733	4.267	-12.5835	4.267	-12.5791	4.267	-11.9847	4.267	-11.9838
4.366	-11.1601	4.366	-11.1671	4.366	-11.1558	4.366	-11.1583	4.366	-11.1677	4.366	-11.1642	4.366	-10.6275	4.366	-10.6265
4.465	-10.0261	4.465	-10.0315	4.465	-10.0211	4.465	-10.0232	4.465	-10.0319	4.465	-10.0292	4.465	-9.54481	4.465	-9.54379
4.564	-9.11792	4.564	-9.12198	4.564	-9.11252	4.564	-9.11424	4.564	-9.12222	4.564	-9.1202	4.564	-8.68896	4.564	-8.68798
4.663	-8.39177	4.663	-8.39461	4.663	-8.38637	4.663	-8.38775	4.663	-8.3948	4.663	-8.39341	4.663	-8.01889	4.663	-8.01801
4.762	-7.81399	4.762	-7.81571	4.762	-7.80896	4.762	-7.80999	4.762	-7.81595	4.762	-7.81515	4.762	-7.50168	4.762	-7.50094
4.861	-7.35854	4.861	-7.35921	4.861	-7.35419	4.861	-7.35487	4.861	-7.35957	4.861	-7.3593	4.861	-7.11074	4.861	-7.11016
4.96	-7.00469	4.96	-7.00441	4.96	-7.00133	4.96	-7.00164	4.96	-7.00497	4.96	-7.00514	4.96	-6.8238	4.96	-6.8234
5.059	-6.73546	5.059	-6.73435	5.059	-6.73332	5.059	-6.73326	5.059	-6.73515	5.059	-6.73566	5.059	-6.6214	5.059	-6.62119
5.158	-6.53636	5.158	-6.53459	5.158	-6.53563	5.158	-6.53521	5.158	-6.53565	5.158	-6.53637	5.158	-6.48582	5.158	-6.48577
5.257	-6.39466	5.257	-6.39241	5.257	-6.39542	5.257	-6.39467	5.257	-6.39372	5.257	-6.39451	5.257	-6.40045	5.257	-6.40053
5.356	-6.29878	5.356	-6.2963	5.356	-6.30105	5.356	-6.3	5.356	-6.29784	5.356	-6.29851	5.356	-6.34958	5.356	-6.34973
5.455	-6.23803	5.455	-6.23559	5.455	-6.24169	5.455	-6.24041	5.455	-6.2373	5.455	-6.23765	5.455	-6.31859	5.455	-6.31873
5.554	-6.20242	5.554	-6.2003	5.554	-6.20726	5.554	-6.20581	5.554	-6.20209	5.554	-6.20193	5.554	-6.29439	5.554	-6.29445

[truncated: 32 more sheets: Figure 6(b), Figure 6(c), Figure 6(d), Figure 6(e), Figure 6(f), Figure 6(g), Figure 6(h), Figure 6(i), Figure 7(a), Figure 7(b), Figure 7(c), Figure 7(d), Figure 7(e), Figure 7(f), Figure 7(g), Figure 7(h), Figure 7(i), Figure 7(j), Figure 7(k), Figure 7(l) …]
